# Supplementary material for: Genome-wide analysis of the FAD gene family in Solanum tuberosum L. reveals its involvement in cold stress tolerance
Source: Front Plant Sci. 2025 Dec 10;16:1736660. doi: 10.3389/fpls.2025.1736660 (PMC12728355; doi:10.3389/fpls.2025.1736660)
Supplement: Supplementary file 2 [file Supplementaryfile2.xlsx]

## Sheet: Table S1
Supplementary Table S1: Physicochemical properties and predicted subcellular localization of 47 StFAD proteins in Solanum tuberosum.
NO.	Gene Name	Gene ID	Number of Amino Acids	Molecular Weight	Theoretical pI	Instability Index	Aliphatic Index	Grand Average of Hydropathicity	Subcellular localization prediction
1	StFAD1	Soltu.DM.01G001990.1	383	43970.8	8.69893	39.8029	87.9896	-0.086423	Peroxisomal
2	StFAD2	Soltu.DM.01G005520.1	292	33100.8	7.68659	45.4586	92.8082	-0.0383562	Plasma Membrane
3	StFAD3	Soltu.DM.01G007630.1	361	41221	5.55444	43.9859	71.0249	-0.355956	Chloroplast
4	StFAD4	Soltu.DM.01G007640.1	371	43057.7	9.79489	48.2574	68.3019	-0.571968	Chloroplast
5	StFAD5	Soltu.DM.01G007650.1	147	16919.1	4.98145	31.2408	73.5374	-0.388435	Cytoplasmic
6	StFAD6	Soltu.DM.01G007660.1	259	29840.4	5.06529	46.4409	83.5907	-0.209653	Cytoplasmic
7	StFAD7	Soltu.DM.03G010090.1	384	44229.9	7.69471	35.9273	89.0365	-0.0419271	Plasma Membrane
8	StFAD8	Soltu.DM.03G011100.1	393	44744	6.33547	39.2761	76.6921	-0.480153	Chloroplast_Mitochondrial
9	StFAD9	Soltu.DM.03G030790.1	390	44690.4	9.22467	40.2646	82	-0.117949	Plasma Membrane
10	StFAD10	Soltu.DM.04G012440.1	375	43766.6	8.79795	40.5763	90.6933	0.0184	Plasma Membrane
11	StFAD11	Soltu.DM.05G019700.1	439	50678.5	8.20226	31.2142	87.2665	-0.0123007	Plasma Membrane
12	StFAD12	Soltu.DM.06G003120.1	377	44081.1	8.43951	29.5305	87.0557	-0.120159	Plasma Membrane
13	StFAD13	Soltu.DM.06G003130.1	377	43964.1	9.14582	29.1854	90.9814	-0.0933687	Endoplasmic reticulum
14	StFAD14	Soltu.DM.06G009560.2	432	49454.5	7.76457	39.3311	84.1667	-0.23287	Chloroplast
15	StFAD15	Soltu.DM.06G012470.1	348	40261	6.28647	52.3218	80.1437	-0.432471	Chloroplast
16	StFAD16	Soltu.DM.06G014400.1	397	45143.5	5.87519	35.8844	79.8992	-0.409572	Chloroplast
17	StFAD17	Soltu.DM.06G015970.1	387	44316.2	7.68761	51.5134	87.1576	-0.286047	Chloroplast
18	StFAD18	Soltu.DM.06G015980.1	390	44526.3	6.39123	52.0438	81.7692	-0.319744	Chloroplast
19	StFAD19	Soltu.DM.06G015990.1	612	70440.8	7.21204	54.8093	83.3497	-0.319118	Cytoplasmic
20	StFAD20	Soltu.DM.06G016000.1	441	50168.9	9.28501	58.4621	83.5828	-0.336054	Chloroplast
21	StFAD21	Soltu.DM.06G016020.1	128	14727.9	5.21375	49.3469	83.8281	-0.30625	Cytoplasmic
22	StFAD22	Soltu.DM.06G016030.1	390	44661.5	8.1797	49.0208	85.7692	-0.329231	Chloroplast
23	StFAD23	Soltu.DM.06G016040.1	481	54976.1	9.5093	55.1672	81.7256	-0.372557	Chloroplast
24	StFAD24	Soltu.DM.07G000550.1	441	50794	8.95094	45.3501	88.254	-0.104082	Endoplasmic reticulum
25	StFAD25	Soltu.DM.07G026100.1	332	36799	9.09663	47.247	84.3675	-0.0891566	Chloroplast
26	StFAD26	Soltu.DM.08G013290.2	447	51473.4	8.5618	44.1086	82.8412	-0.0190157	Plasma Membrane
27	StFAD27	Soltu.DM.10G005810.1	439	50708.7	8.59629	34.6791	89.7039	0.0603645	Plasma Membrane
28	StFAD28	Soltu.DM.10G005820.1	439	50716.7	8.71498	32.2721	88.5877	0.0439636	Plasma Membrane
29	StFAD29	Soltu.DM.11G003960.1	146	16557.5	4.47706	40.1973	68.2192	-0.478082	Cytoplasmic
30	StFAD30	Soltu.DM.11G003990.1	106	12242.2	9.41156	53.4519	83.7736	-0.431132	Chloroplast
31	StFAD31	Soltu.DM.11G004020.1	393	44636	6.16217	37.2863	81.3995	-0.395165	Chloroplast
32	StFAD32	Soltu.DM.12G000350.1	380	44320.1	8.78596	40.6524	93.3158	-0.0434211	Plasma Membrane
33	StFAD33	Soltu.DM.12G000360.1	383	44435.1	8.87241	33.5515	88.0679	-0.167885	Endoplasmic reticulum
34	StFAD34	Soltu.DM.12G000370.1	385	44788.3	7.363	34.6959	95.7143	-0.0890909	Plasma Membrane
35	StFAD35	Soltu.DM.12G000380.1	383	44458.1	8.78016	32.123	87.8068	-0.159008	Endoplasmic reticulum
36	StFAD36	Soltu.DM.12G000390.1	384	44581.1	8.8964	35.0498	88.8281	-0.152865	Endoplasmic reticulum
37	StFAD37	Soltu.DM.12G000400.1	755	87683.7	8.73838	39.3116	90	-0.115497	Plasma Membrane
38	StFAD38	Soltu.DM.12G000420.1	349	40856.8	8.0273	38.6894	86.3037	-0.142693	Peroxisomal
39	StFAD39	Soltu.DM.12G000450.1	384	44364.9	8.81149	34.8912	91.0938	-0.129427	Endoplasmic reticulum
40	StFAD40	Soltu.DM.12G000460.1	541	63031	6.91045	33.5751	91.183	-0.130869	Cytoplasmic
41	StFAD41	Soltu.DM.12G009350.1	384	44628	8.32933	43.8722	87.8646	-0.139583	Plasma Membrane
42	StFAD42	Soltu.DM.12G009370.1	396	46185.3	9.03719	38.1836	94.798	-0.10303	Plasma Membrane
43	StFAD43	Soltu.DM.12G009380.1	396	46185.3	9.03719	38.1836	94.798	-0.10303	Plasma Membrane
44	StFAD44	Soltu.DM.12G009390.1	377	43933.7	8.88589	32.2419	95.4377	-0.0827586	Plasma Membrane
45	StFAD45	Soltu.DM.12G009510.1	380	44123	8.81697	35.8724	95.4211	-0.0744737	Plasma Membrane
46	StFAD46	Soltu.DM.12G011150.1	764	89461.1	7.96405	41.908	96.3089	-0.0356021	Plasma Membrane
47	StFAD47	Soltu.DM.12G011170.1	384	44737.6	8.81	36.94	91.35	-0.02	Plasma Membrane

## Sheet: Table S2
Supplementary Table S2: Genome-wide distribution and density of specific genomic features across chromosomes and scaffolds.
Chromosome/Scaffold	Start position (bp)	End position (bp)	Feature density/value
scaffold_70	0	11432	2
scaffold_42	0	4040	1
chr09	57200000	57300000	5
chr09	1200000	1300000	12
chr09	63200000	63300000	20
chr09	4500000	4600000	8
chr09	4700000	4800000	7
chr09	38700000	38800000	1
chr09	58300000	58400000	8
chr09	39400000	39500000	2
chr09	100000	200000	14
chr09	62900000	63000000	10
chr09	48300000	48400000	4
chr09	53900000	54000000	6
chr09	6500000	6600000	9
chr09	62800000	62900000	7
chr09	10200000	10300000	3
chr09	8200000	8300000	7
chr09	6300000	6400000	8
chr09	43200000	43300000	1
chr09	56500000	56600000	10
chr09	66400000	66500000	10
chr09	57500000	57600000	6
chr09	54400000	54500000	5
chr09	61500000	61600000	8
chr09	56600000	56700000	11
chr09	66700000	66800000	18
chr09	57600000	57700000	8
chr09	59500000	59600000	11
chr09	63400000	63500000	10
chr09	6200000	6300000	9
chr09	65900000	66000000	10
chr09	65800000	65900000	9
chr09	2500000	2600000	6
chr09	53300000	53400000	3
chr09	57300000	57400000	4
chr09	6800000	6900000	7
chr09	58900000	59000000	6
chr09	47400000	47500000	4
chr09	64000000	64100000	5
chr09	1100000	1200000	5
chr09	15100000	15200000	2
chr09	49200000	49300000	7
chr09	56100000	56200000	7
chr09	56200000	56300000	7
chr09	63100000	63200000	10
chr09	37200000	37300000	4
chr09	3900000	4000000	9
chr09	6700000	6800000	11
chr09	57800000	57900000	8
chr09	1900000	2000000	16
chr09	51500000	51600000	6
chr09	1600000	1700000	8
chr09	52600000	52700000	2
chr09	5800000	5900000	6
chr09	36600000	36700000	1
chr09	2300000	2400000	19
chr09	66800000	66900000	10
chr09	60100000	60200000	6
chr09	4600000	4700000	10
chr09	19300000	19400000	3
chr09	47900000	48000000	1
chr09	51900000	52000000	6
chr09	1800000	1900000	13
chr09	63800000	63900000	5
chr09	300000	400000	6
chr09	2600000	2700000	9
chr09	60300000	60400000	6
chr09	65200000	65300000	12
chr09	20000000	20100000	2
chr09	61400000	61500000	12
chr09	53200000	53300000	6
chr09	63500000	63600000	12
chr09	31700000	31800000	4
chr09	67100000	67200000	7
chr09	59600000	59700000	10
chr09	9500000	9600000	6
chr09	5900000	6000000	7
chr09	57000000	57100000	6
chr09	52500000	52600000	6
chr09	4100000	4200000	6
chr09	27800000	27900000	2
chr09	30700000	30800000	3
chr09	65600000	65700000	12
chr09	60800000	60900000	4
chr09	60400000	60500000	11
chr09	7100000	7200000	1
chr09	55700000	55800000	3
chr09	6400000	6500000	9
chr09	2800000	2900000	5
chr09	64100000	64200000	9
chr09	48400000	48500000	5
chr09	64600000	64700000	7
chr09	9300000	9400000	3
chr09	27900000	28000000	3
chr09	55500000	55600000	5
chr09	63000000	63100000	8
chr09	11300000	11400000	2
chr09	12700000	12800000	3
chr09	52800000	52900000	4
chr09	56400000	56500000	6
chr09	59400000	59500000	13
chr09	1700000	1800000	9
chr09	6600000	6700000	12
chr09	8400000	8500000	4
chr09	200000	300000	13
chr09	35300000	35400000	3
chr09	67200000	67300000	11
chr09	62500000	62600000	15
chr09	59700000	59800000	18
chr09	2100000	2200000	7
chr09	65400000	65500000	13
chr09	0	100000	6
chr09	7300000	7400000	2
chr09	64800000	64900000	7
chr09	52000000	52100000	3
chr09	400000	500000	10
chr09	700000	800000	14
chr09	10700000	10800000	2
chr09	66100000	66200000	16
chr09	35700000	35800000	3
chr09	64500000	64600000	9
chr09	5200000	5300000	11
chr09	2700000	2800000	11
chr09	60900000	61000000	9
chr09	3800000	3900000	8
chr09	50500000	50600000	4
chr09	3300000	3400000	4
chr09	2200000	2300000	10
chr09	3600000	3700000	7
chr09	56700000	56800000	9
chr09	4000000	4100000	11
chr09	10900000	11000000	3
chr09	56900000	57000000	8
chr09	66900000	67000000	11
chr09	1400000	1500000	13
chr09	34100000	34200000	3
chr09	9600000	9700000	7
chr09	66300000	66400000	15
chr09	56300000	56400000	6
chr09	18900000	19000000	3
chr09	64900000	65000000	8
chr09	6900000	7000000	6
chr09	52700000	52800000	10
chr09	35900000	36000000	2
chr09	66000000	66100000	9
chr09	56800000	56900000	5
chr09	55200000	55300000	8
chr09	10300000	10400000	7
chr09	55600000	55700000	9
chr09	6000000	6100000	14
chr09	37700000	37800000	4
chr09	29600000	29700000	3
chr09	60500000	60600000	15
chr09	18500000	18600000	2
chr09	50900000	51000000	4
chr09	16500000	16600000	2
chr09	54600000	54700000	12
chr09	49000000	49100000	3
chr09	55900000	56000000	2
chr09	9100000	9200000	4
chr09	28000000	28100000	2
chr09	65500000	65600000	6
chr09	4900000	5000000	10
chr09	60600000	60700000	10
chr09	5100000	5200000	8
chr09	3700000	3800000	11
chr09	65300000	65400000	9
chr09	6100000	6200000	15
chr09	11900000	12000000	3
chr09	13000000	13100000	5
chr09	53000000	53100000	6
chr09	14600000	14700000	1
chr09	57100000	57200000	4
chr09	48600000	48700000	1
chr09	58500000	58600000	8
chr09	62400000	62500000	19
chr09	58200000	58300000	6
chr09	11400000	11500000	4
chr09	40100000	40200000	2
chr09	64400000	64500000	11
chr09	16000000	16100000	3
chr09	10500000	10600000	1
chr09	54800000	54900000	7
chr09	52900000	53000000	2
chr09	36800000	36900000	2
chr09	63600000	63700000	12
chr09	900000	1000000	24
chr09	10800000	10900000	2
chr09	800000	900000	9
chr09	4400000	4500000	3
chr09	39600000	39700000	1
chr09	3400000	3500000	6
chr09	61000000	61100000	11
chr09	1500000	1600000	8
chr09	55100000	55200000	4
chr09	10400000	10500000	2
chr09	61700000	61800000	7
chr09	66600000	66700000	14
chr09	3000000	3100000	14
chr09	58000000	58100000	3
chr09	1300000	1400000	11
chr09	500000	600000	11
chr09	49800000	49900000	4
chr09	62700000	62800000	13
chr09	27600000	27700000	2
chr09	7400000	7500000	4
chr09	25000000	25100000	2
chr09	15600000	15700000	3
chr09	8000000	8100000	4
chr09	600000	700000	18
chr09	46000000	46100000	2
chr09	28800000	28900000	1
chr09	17000000	17100000	2
chr09	59000000	59100000	7
chr09	64200000	64300000	4
chr09	12600000	12700000	3
chr09	41400000	41500000	3
chr09	58700000	58800000	7
chr09	48900000	49000000	5
chr09	34400000	34500000	2
chr09	67000000	67100000	9
chr09	30500000	30600000	1
chr09	33700000	33800000	2
chr09	58800000	58900000	10
chr09	47000000	47100000	2
chr09	1000000	1100000	10
chr09	2900000	3000000	8
chr09	4800000	4900000	5
chr09	50800000	50900000	6
chr09	38000000	38100000	1
chr09	44100000	44200000	3
chr09	59200000	59300000	8
chr09	46800000	46900000	2
chr09	7000000	7100000	8
chr09	48200000	48300000	3
chr09	9200000	9300000	5
chr09	12100000	12200000	1
chr09	67400000	67500000	11
chr09	60200000	60300000	7
chr09	62300000	62400000	5
chr09	63900000	64000000	10
chr09	30900000	31000000	1
chr09	29100000	29200000	1
chr09	17200000	17300000	2
chr09	11000000	11100000	3
chr09	43400000	43500000	3
chr09	17500000	17600000	2
chr09	3100000	3200000	8
chr09	42600000	42700000	2
chr09	50100000	50200000	2
chr09	59800000	59900000	7
chr09	11600000	11700000	2
chr09	46600000	46700000	4
chr09	62100000	62200000	10
chr09	19600000	19700000	1
chr09	55400000	55500000	5
chr09	61900000	62000000	8
chr09	43900000	44000000	2
chr09	67300000	67400000	12
chr09	62200000	62300000	9
chr09	5000000	5100000	6
chr09	54100000	54200000	3
chr09	38500000	38600000	1
chr09	67500000	67548969	3
chr09	50600000	50700000	7
chr09	5300000	5400000	8
chr09	37500000	37600000	3
chr09	39700000	39800000	2
chr09	59100000	59200000	10
chr09	58400000	58500000	5
chr09	4300000	4400000	9
chr09	53800000	53900000	4
chr09	48500000	48600000	3
chr09	59300000	59400000	9
chr09	3500000	3600000	6
chr09	37300000	37400000	2
chr09	33600000	33700000	2
chr09	64300000	64400000	10
chr09	65700000	65800000	7
chr09	8300000	8400000	7
chr09	25700000	25800000	2
chr09	54500000	54600000	8
chr09	57700000	57800000	8
chr09	58100000	58200000	7
chr09	54900000	55000000	4
chr09	60700000	60800000	10
chr09	8700000	8800000	3
chr09	49300000	49400000	3
chr09	54300000	54400000	5
chr09	20900000	21000000	1
chr09	3200000	3300000	5
chr09	51300000	51400000	1
chr09	15200000	15300000	3
chr09	48700000	48800000	2
chr09	39500000	39600000	3
chr09	5400000	5500000	5
chr09	41900000	42000000	2
chr09	20300000	20400000	1
chr09	40000000	40100000	4
chr09	2400000	2500000	9
chr09	2000000	2100000	6
chr09	37600000	37700000	4
chr09	11100000	11200000	2
chr09	45300000	45400000	2
chr09	8800000	8900000	3
chr09	55300000	55400000	10
chr09	35600000	35700000	1
chr09	13100000	13200000	2
chr09	47100000	47200000	4
chr09	53500000	53600000	6
chr09	34700000	34800000	2
chr09	66200000	66300000	13
chr09	20100000	20200000	3
chr09	64700000	64800000	8
chr09	13400000	13500000	2
chr09	61200000	61300000	6
chr09	7700000	7800000	5
chr09	12000000	12100000	5
chr09	60000000	60100000	7
chr09	9700000	9800000	2
chr09	11800000	11900000	2
chr09	33500000	33600000	2
chr09	31600000	31700000	1
chr09	62000000	62100000	8
chr09	48800000	48900000	4
chr09	47500000	47600000	2
chr09	7900000	8000000	3
chr09	61600000	61700000	8
chr09	63300000	63400000	10
chr09	53100000	53200000	2
chr09	12300000	12400000	2
chr09	30400000	30500000	2
chr09	65000000	65100000	6
chr09	26000000	26100000	2
chr09	7200000	7300000	1
chr09	41200000	41300000	1
chr09	4200000	4300000	1
chr09	53700000	53800000	5
chr09	61800000	61900000	4
chr09	12400000	12500000	3
chr09	50400000	50500000	3
chr09	49700000	49800000	1
chr09	24300000	24400000	1
chr09	7500000	7600000	5
chr09	36900000	37000000	1
chr09	54700000	54800000	7
chr09	30800000	30900000	3
chr09	5700000	5800000	8
chr09	51100000	51200000	3
chr09	61100000	61200000	3
chr09	36700000	36800000	2
chr09	46700000	46800000	2
chr09	51600000	51700000	3
chr09	53400000	53500000	4
chr09	45700000	45800000	1
chr09	9800000	9900000	2
chr09	57900000	58000000	9
chr09	5500000	5600000	7
chr09	36200000	36300000	1
chr09	10000000	10100000	3
chr09	63700000	63800000	5
chr09	29000000	29100000	2
chr09	52300000	52400000	5
chr09	61300000	61400000	4
chr09	48100000	48200000	3
chr09	51200000	51300000	2
chr09	29300000	29400000	2
chr09	42300000	42400000	2
chr09	15700000	15800000	2
chr09	15500000	15600000	2
chr09	28400000	28500000	2
chr09	21300000	21400000	1
chr09	23100000	23200000	1
chr09	54000000	54100000	6
chr09	11500000	11600000	6
chr09	26100000	26200000	1
chr09	8500000	8600000	4
chr09	37000000	37100000	2
chr09	45900000	46000000	3
chr09	8900000	9000000	5
chr09	50000000	50100000	3
chr09	39900000	40000000	3
chr09	50700000	50800000	3
chr09	46200000	46300000	1
chr09	54200000	54300000	5
chr09	52400000	52500000	3
chr09	35000000	35100000	1
chr09	66500000	66600000	6
chr09	35100000	35200000	2
chr09	11200000	11300000	2
chr09	25100000	25200000	1
chr09	29800000	29900000	3
chr09	26200000	26300000	1
chr09	58600000	58700000	2
chr09	51400000	51500000	4
chr09	17100000	17200000	4
chr09	49400000	49500000	2
chr09	59900000	60000000	5
chr09	35200000	35300000	1
chr09	55000000	55100000	3
chr09	40700000	40800000	1
chr09	20200000	20300000	2
chr09	39800000	39900000	1
chr09	15000000	15100000	1
chr09	47300000	47400000	1
chr09	37800000	37900000	3
chr09	56000000	56100000	1
chr09	24600000	24700000	2
chr09	21200000	21300000	2
chr09	18300000	18400000	1
chr09	10100000	10200000	3
chr09	36000000	36100000	1
chr09	34500000	34600000	1
chr09	46300000	46400000	1
chr09	43300000	43400000	1
chr09	15300000	15400000	4
chr09	20800000	20900000	3
chr09	34000000	34100000	2
chr09	62600000	62700000	6
chr09	47600000	47700000	1
chr09	33000000	33100000	1
chr09	14900000	15000000	1
chr09	15900000	16000000	1
chr09	36100000	36200000	1
chr09	5600000	5700000	2
chr09	23500000	23600000	2
chr09	12900000	13000000	2
chr09	52200000	52300000	4
chr09	12800000	12900000	3
chr09	19800000	19900000	1
chr09	24500000	24600000	1
chr09	16200000	16300000	1
chr09	21700000	21800000	3
chr09	26300000	26400000	1
chr09	13200000	13300000	1
chr09	47800000	47900000	1
chr09	15400000	15500000	2
chr09	41500000	41600000	2
chr09	22300000	22400000	1
chr09	42400000	42500000	3
chr09	9000000	9100000	3
chr09	34600000	34700000	1
chr09	8100000	8200000	2
chr09	32000000	32100000	2
chr09	53600000	53700000	2
chr09	7800000	7900000	2
chr09	32500000	32600000	1
chr09	49900000	50000000	2
chr09	43800000	43900000	1
chr09	65100000	65200000	1
chr09	51800000	51900000	1
chr09	30600000	30700000	1
chr09	8600000	8700000	2
chr09	44900000	45000000	1
chr09	57400000	57500000	2
chr09	46900000	47000000	3
chr09	40300000	40400000	1
chr09	22200000	22300000	1
chr09	29700000	29800000	1
chr09	44000000	44100000	1
chr09	23600000	23700000	2
chr09	25900000	26000000	1
chr09	51700000	51800000	1
chr09	17900000	18000000	1
chr09	19200000	19300000	2
chr09	41700000	41800000	1
chr09	12200000	12300000	1
chr09	50300000	50400000	1
chr09	21100000	21200000	2
chr09	20400000	20500000	1
chr09	12500000	12600000	1
chr09	18200000	18300000	2
chr09	52100000	52200000	4
chr09	55800000	55900000	1
chr09	37100000	37200000	1
chr09	29500000	29600000	2
chr09	39300000	39400000	1
chr09	18600000	18700000	1
chr09	31900000	32000000	1
chr09	25800000	25900000	1
chr09	51000000	51100000	1
chr09	28100000	28200000	1
chr09	14500000	14600000	1
chr09	27700000	27800000	1
chr09	37400000	37500000	1
chr09	19900000	20000000	1
scaffold_346	0	12761	2
chr03	49700000	49800000	14
chr03	57000000	57100000	12
chr03	37100000	37200000	6
chr03	48600000	48700000	11
chr03	57200000	57300000	16
chr03	51500000	51600000	11
chr03	33200000	33300000	7
chr03	53600000	53700000	12
chr03	59100000	59200000	9
chr03	51900000	52000000	10
chr03	55900000	56000000	15
chr03	1700000	1800000	10
chr03	52100000	52200000	15
chr03	7300000	7400000	2
chr03	56800000	56900000	13
chr03	43400000	43500000	13
chr03	39800000	39900000	2
chr03	51300000	51400000	16
chr03	54900000	55000000	16
chr03	2500000	2600000	10
chr03	51600000	51700000	9
chr03	11000000	11100000	4
chr03	4300000	4400000	9
chr03	41900000	42000000	9
chr03	47700000	47800000	9
chr03	57100000	57200000	12
chr03	51400000	51500000	15
chr03	46800000	46900000	10
chr03	55500000	55600000	13
chr03	300000	400000	22
chr03	39900000	40000000	10
chr03	56600000	56700000	18
chr03	49900000	50000000	11
chr03	35900000	36000000	4
chr03	58000000	58100000	15
chr03	46100000	46200000	13
chr03	51800000	51900000	16
chr03	1100000	1200000	9
chr03	50900000	51000000	15
chr03	42400000	42500000	8
chr03	55300000	55400000	14
chr03	9900000	10000000	2
chr03	42900000	43000000	5
chr03	900000	1000000	8
chr03	57900000	58000000	12
chr03	53200000	53300000	12
chr03	33800000	33900000	4
chr03	1000000	1100000	11
chr03	6900000	7000000	4
chr03	50200000	50300000	8
chr03	39500000	39600000	5
chr03	44000000	44100000	11
chr03	53800000	53900000	10
chr03	50400000	50500000	12
chr03	53500000	53600000	9
chr03	38300000	38400000	10
chr03	48200000	48300000	7
chr03	58300000	58400000	13
chr03	48700000	48800000	7
chr03	36600000	36700000	5
chr03	49200000	49300000	13
chr03	38600000	38700000	2
chr03	19600000	19700000	2
chr03	4100000	4200000	7
chr03	53900000	54000000	10
chr03	36200000	36300000	4
chr03	55400000	55500000	13
chr03	57600000	57700000	12
chr03	57400000	57500000	18
chr03	46400000	46500000	14
chr03	700000	800000	17
chr03	2300000	2400000	12
chr03	50700000	50800000	12
chr03	59400000	59500000	12
chr03	2700000	2800000	11
chr03	52900000	53000000	10
chr03	2900000	3000000	6
chr03	29900000	30000000	3
chr03	59200000	59300000	13
chr03	36500000	36600000	6
chr03	47000000	47100000	18
chr03	27700000	27800000	4
chr03	1300000	1400000	10
chr03	20200000	20300000	5
chr03	26800000	26900000	4
chr03	13000000	13100000	2
chr03	36000000	36100000	7
chr03	32900000	33000000	5
chr03	45500000	45600000	7
chr03	39200000	39300000	5
chr03	6700000	6800000	6
chr03	54500000	54600000	9
chr03	55200000	55300000	10
chr03	27900000	28000000	1
chr03	5200000	5300000	14
chr03	37300000	37400000	4
chr03	21100000	21200000	2
chr03	2200000	2300000	9
chr03	54700000	54800000	3
chr03	59700000	59800000	14
chr03	400000	500000	11
chr03	51200000	51300000	12
chr03	3200000	3300000	11
chr03	6800000	6900000	4
chr03	56700000	56800000	11
chr03	58600000	58700000	14
chr03	28900000	29000000	5
chr03	33100000	33200000	4
chr03	38100000	38200000	4
chr03	18800000	18900000	2
chr03	1200000	1300000	8
chr03	46700000	46800000	9
chr03	50500000	50600000	9
chr03	4200000	4300000	5
chr03	59600000	59700000	13
chr03	18700000	18800000	2
chr03	54100000	54200000	9
chr03	55700000	55800000	14
chr03	45000000	45100000	7
chr03	42800000	42900000	11
chr03	54000000	54100000	15
chr03	48900000	49000000	9
chr03	36400000	36500000	8
chr03	6200000	6300000	3
chr03	39300000	39400000	6
chr03	31700000	31800000	3
chr03	58500000	58600000	17
chr03	56100000	56200000	9
chr03	44700000	44800000	7
chr03	4000000	4100000	9
chr03	20500000	20600000	4
chr03	54200000	54300000	11
chr03	4400000	4500000	11
chr03	41000000	41100000	8
chr03	40100000	40200000	7
chr03	54300000	54400000	9
chr03	26400000	26500000	1
chr03	32400000	32500000	4
chr03	30300000	30400000	3
chr03	3600000	3700000	6
chr03	45800000	45900000	10
chr03	3400000	3500000	10
chr03	57300000	57400000	13
chr03	4600000	4700000	12
chr03	58900000	59000000	12
chr03	56500000	56600000	12
chr03	1900000	2000000	9
chr03	3800000	3900000	8
chr03	52700000	52800000	10
chr03	12000000	12100000	5
chr03	1500000	1600000	6
chr03	60200000	60300000	16
chr03	46300000	46400000	12
chr03	38000000	38100000	8
chr03	52000000	52100000	10
chr03	54400000	54500000	17
chr03	26600000	26700000	4
chr03	47600000	47700000	8
chr03	32300000	32400000	5
chr03	16500000	16600000	1
chr03	47500000	47600000	8
chr03	36100000	36200000	4
chr03	3100000	3200000	9
chr03	50800000	50900000	10
chr03	37200000	37300000	5
chr03	16800000	16900000	8
chr03	49100000	49200000	15
chr03	36700000	36800000	5
chr03	49300000	49400000	13
chr03	20700000	20800000	3
chr03	50300000	50400000	10
chr03	58100000	58200000	9
chr03	55600000	55700000	15
chr03	35800000	35900000	10
chr03	23600000	23700000	7
chr03	53700000	53800000	10
chr03	59300000	59400000	10
chr03	4700000	4800000	3
chr03	5800000	5900000	4
chr03	55100000	55200000	14
chr03	37600000	37700000	2
chr03	43800000	43900000	9
chr03	41500000	41600000	11
chr03	55800000	55900000	12
chr03	9500000	9600000	2
chr03	34400000	34500000	6
chr03	8000000	8100000	3
chr03	49400000	49500000	12
chr03	45100000	45200000	8
chr03	24800000	24900000	2
chr03	43900000	44000000	8
chr03	3500000	3600000	11
chr03	44200000	44300000	13
chr03	38400000	38500000	4
chr03	47200000	47300000	11
chr03	34800000	34900000	6
chr03	6300000	6400000	3
chr03	8900000	9000000	6
chr03	31600000	31700000	3
chr03	29600000	29700000	4
chr03	6600000	6700000	1
chr03	44100000	44200000	9
chr03	50600000	50700000	15
chr03	32100000	32200000	5
chr03	60400000	60500000	5
chr03	48000000	48100000	6
chr03	2800000	2900000	10
chr03	44400000	44500000	7
chr03	40200000	40300000	9
chr03	28100000	28200000	4
chr03	46000000	46100000	8
chr03	44500000	44600000	7
chr03	57500000	57600000	10
chr03	47300000	47400000	6
chr03	43100000	43200000	2
chr03	5500000	5600000	3
chr03	45600000	45700000	12
chr03	21300000	21400000	1
chr03	1400000	1500000	8
chr03	31800000	31900000	5
chr03	800000	900000	17
chr03	55000000	55100000	15
chr03	41400000	41500000	13
chr03	200000	300000	8
chr03	10000000	10100000	4
chr03	32500000	32600000	4
chr03	49500000	49600000	12
chr03	32600000	32700000	4
chr03	51000000	51100000	7
chr03	10500000	10600000	2
chr03	56000000	56100000	17
chr03	44300000	44400000	10
chr03	59800000	59900000	12
chr03	43000000	43100000	5
chr03	50000000	50100000	9
chr03	36300000	36400000	5
chr03	29300000	29400000	3
chr03	37900000	38000000	5
chr03	1800000	1900000	10
chr03	12700000	12800000	4
chr03	52400000	52500000	10
chr03	38200000	38300000	10
chr03	38500000	38600000	3
chr03	9100000	9200000	1
chr03	8700000	8800000	6
chr03	45300000	45400000	10
chr03	7100000	7200000	3
chr03	60000000	60100000	10
chr03	49800000	49900000	8
chr03	38700000	38800000	7
chr03	27000000	27100000	1
chr03	2000000	2100000	8
chr03	48500000	48600000	1
chr03	4800000	4900000	5
chr03	28400000	28500000	4
chr03	38900000	39000000	4
chr03	50100000	50200000	7
chr03	43600000	43700000	8
chr03	6500000	6600000	6
chr03	49000000	49100000	7
chr03	56900000	57000000	10
chr03	30100000	30200000	1
chr03	26700000	26800000	2
chr03	59900000	60000000	13
chr03	47100000	47200000	6
chr03	1600000	1700000	11
chr03	500000	600000	7
chr03	35500000	35600000	2
chr03	58700000	58800000	8
chr03	56400000	56500000	11
chr03	42700000	42800000	7
chr03	46500000	46600000	8
chr03	54600000	54700000	5
chr03	53000000	53100000	10
chr03	34000000	34100000	6
chr03	3300000	3400000	4
chr03	42200000	42300000	6
chr03	33000000	33100000	3
chr03	37800000	37900000	6
chr03	46600000	46700000	8
chr03	53400000	53500000	12
chr03	8200000	8300000	2
chr03	35000000	35100000	4
chr03	56200000	56300000	11
chr03	52300000	52400000	13
chr03	33400000	33500000	7
chr03	60100000	60200000	12
chr03	43200000	43300000	6
chr03	42500000	42600000	6
chr03	36800000	36900000	6
chr03	32800000	32900000	4
chr03	35100000	35200000	4
chr03	37700000	37800000	5
chr03	53100000	53200000	16
chr03	46900000	47000000	13
chr03	8800000	8900000	3
chr03	24000000	24100000	2
chr03	9000000	9100000	3
chr03	47800000	47900000	6
chr03	5100000	5200000	6
chr03	41100000	41200000	9
chr03	57800000	57900000	11
chr03	28500000	28600000	1
chr03	51100000	51200000	8
chr03	3900000	4000000	5
chr03	2600000	2700000	7
chr03	45900000	46000000	9
chr03	22100000	22200000	5
chr03	58400000	58500000	13
chr03	30500000	30600000	2
chr03	59500000	59600000	14
chr03	42600000	42700000	8
chr03	22300000	22400000	2
chr03	58200000	58300000	9
chr03	4500000	4600000	3
chr03	38800000	38900000	3
chr03	51700000	51800000	12
chr03	42100000	42200000	6
chr03	28300000	28400000	6
chr03	41700000	41800000	5
chr03	48100000	48200000	5
chr03	45700000	45800000	11
chr03	39600000	39700000	4
chr03	43500000	43600000	11
chr03	40300000	40400000	3
chr03	52200000	52300000	8
chr03	47400000	47500000	6
chr03	2400000	2500000	8
chr03	9600000	9700000	4
chr03	47900000	48000000	11
chr03	35700000	35800000	3
chr03	52600000	52700000	12
chr03	31900000	32000000	3
chr03	23300000	23400000	1
chr03	25900000	26000000	3
chr03	52500000	52600000	9
chr03	39000000	39100000	9
chr03	52800000	52900000	4
chr03	35400000	35500000	3
chr03	27600000	27700000	3
chr03	32000000	32100000	4
chr03	6000000	6100000	3
chr03	21500000	21600000	4
chr03	11200000	11300000	2
chr03	5700000	5800000	2
chr03	7000000	7100000	2
chr03	600000	700000	10
chr03	5400000	5500000	5
chr03	2100000	2200000	6
chr03	40000000	40100000	5
chr03	44900000	45000000	6
chr03	53300000	53400000	9
chr03	7200000	7300000	2
chr03	11400000	11500000	4
chr03	58800000	58900000	10
chr03	42000000	42100000	8
chr03	6400000	6500000	6
chr03	46200000	46300000	5
chr03	5900000	6000000	4
chr03	40600000	40700000	7
chr03	45400000	45500000	9
chr03	56300000	56400000	11
chr03	41600000	41700000	9
chr03	22400000	22500000	4
chr03	45200000	45300000	7
chr03	14200000	14300000	1
chr03	60300000	60400000	11
chr03	9700000	9800000	5
chr03	29800000	29900000	3
chr03	32700000	32800000	2
chr03	40700000	40800000	7
chr03	41200000	41300000	6
chr03	42300000	42400000	11
chr03	34700000	34800000	5
chr03	54800000	54900000	2
chr03	21800000	21900000	3
chr03	31400000	31500000	3
chr03	26500000	26600000	4
chr03	33500000	33600000	4
chr03	3000000	3100000	5
chr03	48800000	48900000	3
chr03	60600000	60650150	4
chr03	7600000	7700000	2
chr03	33300000	33400000	3
chr03	34600000	34700000	2
chr03	39400000	39500000	4
chr03	20800000	20900000	1
chr03	12100000	12200000	1
chr03	28200000	28300000	5
chr03	41800000	41900000	9
chr03	43300000	43400000	3
chr03	7700000	7800000	2
chr03	3700000	3800000	3
chr03	28000000	28100000	1
chr03	59000000	59100000	14
chr03	29200000	29300000	3
chr03	44800000	44900000	2
chr03	8500000	8600000	1
chr03	5300000	5400000	6
chr03	35300000	35400000	4
chr03	33900000	34000000	3
chr03	48300000	48400000	2
chr03	39700000	39800000	1
chr03	60500000	60600000	6
chr03	34900000	35000000	2
chr03	57700000	57800000	6
chr03	9200000	9300000	4
chr03	28700000	28800000	1
chr03	5600000	5700000	2
chr03	40500000	40600000	2
chr03	5000000	5100000	5
chr03	35200000	35300000	6
chr03	40900000	41000000	3
chr03	34300000	34400000	2
chr03	11500000	11600000	1
chr03	21400000	21500000	1
chr03	19500000	19600000	1
chr03	15600000	15700000	1
chr03	30700000	30800000	2
chr03	15800000	15900000	1
chr03	31500000	31600000	3
chr03	37000000	37100000	4
chr03	13700000	13800000	2
chr03	34200000	34300000	1
chr03	28600000	28700000	2
chr03	41300000	41400000	8
chr03	15200000	15300000	1
chr03	49600000	49700000	4
chr03	16300000	16400000	2
chr03	10800000	10900000	1
chr03	17300000	17400000	1
chr03	19200000	19300000	1
chr03	8600000	8700000	2
chr03	22600000	22700000	2
chr03	28800000	28900000	4
chr03	29400000	29500000	3
chr03	26200000	26300000	1
chr03	7800000	7900000	1
chr03	40800000	40900000	2
chr03	14100000	14200000	1
chr03	34500000	34600000	5
chr03	29500000	29600000	2
chr03	12900000	13000000	1
chr03	25800000	25900000	4
chr03	26300000	26400000	1
chr03	18100000	18200000	2
chr03	39100000	39200000	3
chr03	29700000	29800000	1
chr03	44600000	44700000	7
chr03	30000000	30100000	3
chr03	6100000	6200000	1
chr03	21900000	22000000	1
chr03	23200000	23300000	5
chr03	32200000	32300000	3
chr03	25600000	25700000	3
chr03	7500000	7600000	1
chr03	40400000	40500000	3
chr03	18000000	18100000	1
chr03	12500000	12600000	1
chr03	20300000	20400000	1
chr03	26000000	26100000	1
chr03	24600000	24700000	2
chr03	27100000	27200000	1
chr03	25700000	25800000	2
chr03	22200000	22300000	1
chr03	7900000	8000000	1
chr03	11600000	11700000	2
chr03	10300000	10400000	1
chr03	24500000	24600000	3
chr03	30600000	30700000	1
chr03	27800000	27900000	2
chr03	20100000	20200000	1
chr03	23100000	23200000	2
chr03	14300000	14400000	2
chr03	35600000	35700000	1
chr03	4900000	5000000	2
chr03	21600000	21700000	1
chr03	33700000	33800000	1
chr03	17500000	17600000	1
chr03	17700000	17800000	1
chr03	24700000	24800000	1
chr03	24300000	24400000	1
chr03	30400000	30500000	1
chr03	9400000	9500000	1
chr03	43700000	43800000	1
chr03	14600000	14700000	1
chr03	17800000	17900000	1
chr03	37500000	37600000	2
chr03	13400000	13500000	1
chr03	36900000	37000000	2
chr03	25500000	25600000	1
chr03	26100000	26200000	1
chr03	10400000	10500000	2
scaffold_343	0	5961	1
scaffold_264	0	22721	2
chr06	6000000	6100000	4
chr06	35500000	35600000	4
chr06	34600000	34700000	5
chr06	57600000	57700000	15
chr06	51000000	51100000	8
chr06	54900000	55000000	12
chr06	41300000	41400000	10
chr06	52400000	52500000	11
chr06	42300000	42400000	5
chr06	45400000	45500000	10
chr06	7800000	7900000	7
chr06	35600000	35700000	8
chr06	10900000	11000000	1
chr06	800000	900000	8
chr06	4200000	4300000	8
chr06	46000000	46100000	18
chr06	50200000	50300000	14
chr06	40300000	40400000	7
chr06	1300000	1400000	6
chr06	53600000	53700000	15
chr06	50300000	50400000	10
chr06	4400000	4500000	6
chr06	42500000	42600000	10
chr06	58500000	58600000	14
chr06	2100000	2200000	7
chr06	52500000	52600000	11
chr06	52100000	52200000	10
chr06	39900000	40000000	7
chr06	500000	600000	14
chr06	53700000	53800000	12
chr06	56200000	56300000	9
chr06	3700000	3800000	7
chr06	50000000	50100000	18
chr06	22200000	22300000	2
chr06	52000000	52100000	11
chr06	58800000	58900000	12
chr06	6400000	6500000	5
chr06	22600000	22700000	2
chr06	50600000	50700000	16
chr06	39000000	39100000	4
chr06	53800000	53900000	17
chr06	1000000	1100000	10
chr06	52700000	52800000	13
chr06	56900000	57000000	15
chr06	52600000	52700000	12
chr06	49900000	50000000	13
chr06	57200000	57300000	16
chr06	49600000	49700000	11
chr06	51600000	51700000	10
chr06	49300000	49400000	13
chr06	56700000	56800000	13
chr06	32700000	32800000	2
chr06	37300000	37400000	8
chr06	53400000	53500000	12
chr06	55700000	55800000	12
chr06	53500000	53600000	16
chr06	46300000	46400000	6
chr06	1800000	1900000	7
chr06	58700000	58800000	12
chr06	50500000	50600000	11
chr06	52200000	52300000	10
chr06	51100000	51200000	8
chr06	39700000	39800000	6
chr06	43900000	44000000	9
chr06	51500000	51600000	12
chr06	39600000	39700000	7
chr06	57300000	57400000	13
chr06	50800000	50900000	10
chr06	6300000	6400000	4
chr06	2700000	2800000	12
chr06	38900000	39000000	5
chr06	49100000	49200000	8
chr06	1500000	1600000	10
chr06	57100000	57200000	9
chr06	45300000	45400000	4
chr06	54200000	54300000	17
chr06	35000000	35100000	3
chr06	58400000	58500000	13
chr06	7100000	7200000	4
chr06	54700000	54800000	20
chr06	58000000	58100000	12
chr06	58100000	58200000	16
chr06	38000000	38100000	7
chr06	1900000	2000000	10
chr06	48600000	48700000	10
chr06	1100000	1200000	6
chr06	55200000	55300000	12
chr06	38300000	38400000	10
chr06	41200000	41300000	8
chr06	29300000	29400000	1
chr06	46500000	46600000	6
chr06	48700000	48800000	9
chr06	55600000	55700000	16
chr06	56400000	56500000	11
chr06	57800000	57900000	16
chr06	13000000	13100000	1
chr06	30300000	30400000	6
chr06	47900000	48000000	11
chr06	9200000	9300000	3
chr06	55000000	55100000	8
chr06	28500000	28600000	2
chr06	41800000	41900000	4
chr06	55800000	55900000	11
chr06	7600000	7700000	2
chr06	400000	500000	9
chr06	4800000	4900000	4
chr06	40000000	40100000	6
chr06	57500000	57600000	18
chr06	26100000	26200000	2
chr06	58200000	58300000	12
chr06	56800000	56900000	10
chr06	47600000	47700000	7
chr06	45800000	45900000	11
chr06	900000	1000000	12
chr06	42800000	42900000	6
chr06	3100000	3200000	10
chr06	47000000	47100000	6
chr06	45500000	45600000	8
chr06	27600000	27700000	2
chr06	46800000	46900000	7
chr06	49800000	49900000	7
chr06	51300000	51400000	11
chr06	7300000	7400000	7
chr06	46600000	46700000	12
chr06	36900000	37000000	3
chr06	42000000	42100000	6
chr06	57400000	57500000	14
chr06	22000000	22100000	2
chr06	14000000	14100000	1
chr06	51700000	51800000	17
chr06	33100000	33200000	3
chr06	38600000	38700000	6
chr06	39200000	39300000	8
chr06	17000000	17100000	1
chr06	3600000	3700000	3
chr06	55500000	55600000	11
chr06	29600000	29700000	1
chr06	58300000	58400000	11
chr06	12500000	12600000	3
chr06	31500000	31600000	6
chr06	44900000	45000000	9
chr06	2000000	2100000	9
chr06	56500000	56600000	11
chr06	45000000	45100000	7
chr06	38400000	38500000	9
chr06	56100000	56200000	14
chr06	10300000	10400000	4
chr06	2600000	2700000	8
chr06	43800000	43900000	12
chr06	55300000	55400000	9
chr06	31400000	31500000	6
chr06	45700000	45800000	7
chr06	40200000	40300000	8
chr06	57900000	58000000	16
chr06	37400000	37500000	4
chr06	53300000	53400000	14
chr06	48200000	48300000	12
chr06	16300000	16400000	2
chr06	43500000	43600000	8
chr06	5300000	5400000	5
chr06	47700000	47800000	6
chr06	50900000	51000000	12
chr06	4700000	4800000	4
chr06	42200000	42300000	7
chr06	27500000	27600000	4
chr06	7900000	8000000	9
chr06	48900000	49000000	14
chr06	48300000	48400000	16
chr06	53000000	53100000	17
chr06	44400000	44500000	7
chr06	49500000	49600000	10
chr06	43200000	43300000	6
chr06	45200000	45300000	3
chr06	15300000	15400000	2
chr06	48400000	48500000	12
chr06	37200000	37300000	3
chr06	12900000	13000000	1
chr06	4300000	4400000	9
chr06	9100000	9200000	4
chr06	56000000	56100000	12
chr06	48800000	48900000	13
chr06	47100000	47200000	6
chr06	41000000	41100000	8
chr06	49000000	49100000	7
chr06	33400000	33500000	6
chr06	47300000	47400000	5
chr06	46900000	47000000	10
chr06	600000	700000	14
chr06	41900000	42000000	3
chr06	3000000	3100000	10
chr06	49400000	49500000	10
chr06	52300000	52400000	15
chr06	700000	800000	8
chr06	27800000	27900000	1
chr06	50400000	50500000	13
chr06	42400000	42500000	5
chr06	59000000	59072691	10
chr06	47200000	47300000	12
chr06	2900000	3000000	10
chr06	46100000	46200000	9
chr06	19300000	19400000	1
chr06	54400000	54500000	10
chr06	38500000	38600000	7
chr06	43600000	43700000	7
chr06	38700000	38800000	10
chr06	28600000	28700000	2
chr06	52900000	53000000	9
chr06	25300000	25400000	2
chr06	39500000	39600000	11
chr06	2800000	2900000	12
chr06	43300000	43400000	10
chr06	56600000	56700000	18
chr06	31800000	31900000	3
chr06	30900000	31000000	1
chr06	48500000	48600000	11
chr06	45900000	46000000	12
chr06	44300000	44400000	7
chr06	40900000	41000000	3
chr06	22700000	22800000	4
chr06	32300000	32400000	2
chr06	41500000	41600000	10
chr06	44200000	44300000	6
chr06	3900000	4000000	1
chr06	9400000	9500000	3
chr06	7500000	7600000	2
chr06	39100000	39200000	3
chr06	55100000	55200000	9
chr06	53100000	53200000	13
chr06	46700000	46800000	9
chr06	40100000	40200000	5
chr06	54600000	54700000	11
chr06	38100000	38200000	4
chr06	39300000	39400000	5
chr06	33300000	33400000	4
chr06	19100000	19200000	2
chr06	4100000	4200000	6
chr06	9300000	9400000	4
chr06	3200000	3300000	6
chr06	33000000	33100000	4
chr06	25800000	25900000	1
chr06	38800000	38900000	7
chr06	23300000	23400000	3
chr06	48100000	48200000	7
chr06	24500000	24600000	2
chr06	40400000	40500000	8
chr06	44600000	44700000	9
chr06	9000000	9100000	3
chr06	39400000	39500000	6
chr06	10200000	10300000	5
chr06	47800000	47900000	14
chr06	19200000	19300000	4
chr06	43000000	43100000	5
chr06	55900000	56000000	4
chr06	29100000	29200000	1
chr06	43700000	43800000	6
chr06	53200000	53300000	10
chr06	42100000	42200000	4
chr06	37700000	37800000	1
chr06	43400000	43500000	7
chr06	12000000	12100000	3
chr06	57000000	57100000	12
chr06	4600000	4700000	7
chr06	8100000	8200000	2
chr06	36000000	36100000	7
chr06	7700000	7800000	2
chr06	13300000	13400000	1
chr06	44800000	44900000	3
chr06	51800000	51900000	10
chr06	44000000	44100000	9
chr06	36500000	36600000	9
chr06	30600000	30700000	5
chr06	36400000	36500000	5
chr06	3500000	3600000	8
chr06	1200000	1300000	4
chr06	53900000	54000000	11
chr06	50100000	50200000	14
chr06	1400000	1500000	11
chr06	4500000	4600000	4
chr06	40500000	40600000	4
chr06	58600000	58700000	11
chr06	31300000	31400000	4
chr06	54300000	54400000	9
chr06	54500000	54600000	9
chr06	32100000	32200000	2
chr06	6100000	6200000	5
chr06	56300000	56400000	8
chr06	25100000	25200000	5
chr06	36800000	36900000	3
chr06	28400000	28500000	1
chr06	23800000	23900000	4
chr06	36600000	36700000	7
chr06	4900000	5000000	3
chr06	42600000	42700000	6
chr06	12600000	12700000	1
chr06	45100000	45200000	9
chr06	26200000	26300000	3
chr06	22500000	22600000	2
chr06	1700000	1800000	5
chr06	30700000	30800000	4
chr06	2200000	2300000	9
chr06	2400000	2500000	9
chr06	31100000	31200000	2
chr06	8500000	8600000	6
chr06	41600000	41700000	6
chr06	55400000	55500000	8
chr06	41700000	41800000	8
chr06	8800000	8900000	5
chr06	37800000	37900000	7
chr06	19800000	19900000	2
chr06	34400000	34500000	3
chr06	27200000	27300000	2
chr06	50700000	50800000	9
chr06	10700000	10800000	4
chr06	35200000	35300000	4
chr06	57700000	57800000	11
chr06	47400000	47500000	11
chr06	3300000	3400000	8
chr06	40800000	40900000	9
chr06	2300000	2400000	11
chr06	32500000	32600000	4
chr06	32200000	32300000	1
chr06	49700000	49800000	5
chr06	22300000	22400000	1
chr06	15200000	15300000	1
chr06	32000000	32100000	6
chr06	20600000	20700000	1
chr06	48000000	48100000	6
chr06	6200000	6300000	3
chr06	37600000	37700000	4
chr06	40700000	40800000	11
chr06	54000000	54100000	9
chr06	20200000	20300000	1
chr06	51200000	51300000	10
chr06	34900000	35000000	4
chr06	8900000	9000000	2
chr06	54800000	54900000	9
chr06	58900000	59000000	9
chr06	30100000	30200000	5
chr06	47500000	47600000	8
chr06	4000000	4100000	5
chr06	42700000	42800000	4
chr06	26700000	26800000	1
chr06	26300000	26400000	1
chr06	52800000	52900000	9
chr06	29700000	29800000	2
chr06	5400000	5500000	3
chr06	31900000	32000000	1
chr06	35800000	35900000	5
chr06	28700000	28800000	4
chr06	26900000	27000000	2
chr06	36300000	36400000	3
chr06	5900000	6000000	6
chr06	35700000	35800000	3
chr06	24900000	25000000	1
chr06	32800000	32900000	7
chr06	32600000	32700000	3
chr06	25200000	25300000	2
chr06	36200000	36300000	2
chr06	32900000	33000000	2
chr06	11800000	11900000	4
chr06	30000000	30100000	3
chr06	8700000	8800000	1
chr06	51900000	52000000	8
chr06	34800000	34900000	3
chr06	11700000	11800000	4
chr06	14400000	14500000	4
chr06	37900000	38000000	4
chr06	38200000	38300000	8
chr06	41400000	41500000	9
chr06	14600000	14700000	1
chr06	12300000	12400000	2
chr06	37000000	37100000	5
chr06	45600000	45700000	5
chr06	33600000	33700000	1
chr06	49200000	49300000	8
chr06	30800000	30900000	4
chr06	1600000	1700000	8
chr06	35400000	35500000	1
chr06	5200000	5300000	3
chr06	8600000	8700000	1
chr06	46200000	46300000	5
chr06	8300000	8400000	3
chr06	18700000	18800000	2
chr06	24000000	24100000	3
chr06	20800000	20900000	2
chr06	19500000	19600000	1
chr06	20700000	20800000	1
chr06	44700000	44800000	4
chr06	20400000	20500000	1
chr06	44100000	44200000	6
chr06	41100000	41200000	6
chr06	43100000	43200000	2
chr06	34500000	34600000	4
chr06	12400000	12500000	1
chr06	31700000	31800000	1
chr06	5000000	5100000	2
chr06	22100000	22200000	3
chr06	37100000	37200000	4
chr06	6600000	6700000	1
chr06	5700000	5800000	2
chr06	18100000	18200000	1
chr06	40600000	40700000	5
chr06	33500000	33600000	1
chr06	20000000	20100000	2
chr06	46400000	46500000	5
chr06	15400000	15500000	1
chr06	35100000	35200000	4
chr06	3800000	3900000	3
chr06	25000000	25100000	1
chr06	32400000	32500000	2
chr06	29800000	29900000	2
chr06	13400000	13500000	1
chr06	36100000	36200000	3
chr06	17800000	17900000	1
chr06	31200000	31300000	3
chr06	12800000	12900000	1
chr06	16700000	16800000	2
chr06	39800000	39900000	2
chr06	11600000	11700000	1
chr06	5600000	5700000	5
chr06	10100000	10200000	1
chr06	26600000	26700000	1
chr06	31600000	31700000	4
chr06	27900000	28000000	1
chr06	34300000	34400000	1
chr06	44500000	44600000	7
chr06	3400000	3500000	8
chr06	34700000	34800000	1
chr06	2500000	2600000	6
chr06	14500000	14600000	2
chr06	29000000	29100000	1
chr06	20100000	20200000	1
chr06	35300000	35400000	3
chr06	28100000	28200000	3
chr06	13100000	13200000	1
chr06	18300000	18400000	2
chr06	8400000	8500000	1
chr06	5500000	5600000	2
chr06	23400000	23500000	1
chr06	27000000	27100000	1
chr06	51400000	51500000	3
chr06	37500000	37600000	1
chr06	21500000	21600000	1
chr06	27700000	27800000	2
chr06	54100000	54200000	7
chr06	17100000	17200000	1
chr06	35900000	36000000	2
chr06	20500000	20600000	1
chr06	12100000	12200000	1
chr06	9900000	10000000	1
chr06	30500000	30600000	1
chr06	19000000	19100000	2
chr06	23100000	23200000	1
chr06	29900000	30000000	1
chr06	23600000	23700000	1
chr06	10800000	10900000	1
chr06	26800000	26900000	1
chr06	6800000	6900000	1
chr06	27100000	27200000	2
chr06	5100000	5200000	1
chr06	21200000	21300000	1
chr06	18400000	18500000	2
chr06	33200000	33300000	2
chr06	7000000	7100000	1
chr06	18500000	18600000	1
chr06	19900000	20000000	1
chr06	36700000	36800000	2
chr06	20300000	20400000	1
chr06	13700000	13800000	1
chr06	10400000	10500000	2
chr06	19600000	19700000	2
chr06	11100000	11200000	2
chr06	11500000	11600000	1
chr06	21100000	21200000	1
chr06	13900000	14000000	1
chr06	8000000	8100000	1
chr06	17900000	18000000	1
chr06	15000000	15100000	1
chr06	14100000	14200000	1
chr06	11900000	12000000	1
scaffold_40	0	19880	1
scaffold_328	0	9696	1
scaffold_100	0	7584	1
scaffold_204	0	3014	1
scaffold_319	0	9463	1
chr04	60700000	60800000	9
chr04	55600000	55700000	9
chr04	56100000	56200000	10
chr04	12600000	12700000	13
chr04	23900000	24000000	4
chr04	46900000	47000000	6
chr04	7500000	7600000	8
chr04	43300000	43400000	2
chr04	11600000	11700000	7
chr04	67000000	67100000	10
chr04	60300000	60400000	9
chr04	46600000	46700000	3
chr04	4300000	4400000	13
chr04	5800000	5900000	18
chr04	63100000	63200000	6
chr04	61300000	61400000	9
chr04	3500000	3600000	10
chr04	10800000	10900000	9
chr04	900000	1000000	15
chr04	8600000	8700000	14
chr04	58900000	59000000	11
chr04	62000000	62100000	8
chr04	68900000	69000000	16
chr04	61800000	61900000	11
chr04	4000000	4100000	8
chr04	1000000	1100000	16
chr04	68000000	68100000	15
chr04	11000000	11100000	9
chr04	66100000	66200000	11
chr04	56000000	56100000	5
chr04	43800000	43900000	2
chr04	53500000	53600000	7
chr04	52300000	52400000	17
chr04	54300000	54400000	13
chr04	40800000	40900000	2
chr04	46700000	46800000	2
chr04	47500000	47600000	4
chr04	16500000	16600000	3
chr04	42600000	42700000	3
chr04	63600000	63700000	10
chr04	2800000	2900000	9
chr04	9500000	9600000	14
chr04	56800000	56900000	7
chr04	67300000	67400000	8
chr04	42300000	42400000	5
chr04	49000000	49100000	5
chr04	54200000	54300000	10
chr04	64500000	64600000	11
chr04	12200000	12300000	12
chr04	59800000	59900000	13
chr04	65800000	65900000	12
chr04	8500000	8600000	13
chr04	64000000	64100000	10
chr04	61600000	61700000	8
chr04	15700000	15800000	4
chr04	67600000	67700000	11
chr04	51000000	51100000	4
chr04	60900000	61000000	8
chr04	10200000	10300000	11
chr04	64300000	64400000	7
chr04	47900000	48000000	5
chr04	66500000	66600000	12
chr04	2700000	2800000	12
chr04	54100000	54200000	9
chr04	67800000	67900000	12
chr04	2100000	2200000	11
chr04	54900000	55000000	3
chr04	29600000	29700000	5
chr04	4200000	4300000	14
chr04	8800000	8900000	7
chr04	6000000	6100000	15
chr04	56500000	56600000	4
chr04	62400000	62500000	14
chr04	67200000	67300000	9
chr04	7700000	7800000	8
chr04	66700000	66800000	12
chr04	52600000	52700000	6
chr04	54500000	54600000	8
chr04	8400000	8500000	14
chr04	8000000	8100000	4
chr04	22400000	22500000	1
chr04	41000000	41100000	3
chr04	42900000	43000000	2
chr04	53100000	53200000	5
chr04	59000000	59100000	10
chr04	5600000	5700000	13
chr04	34500000	34600000	1
chr04	68300000	68400000	14
chr04	4900000	5000000	8
chr04	56200000	56300000	9
chr04	9800000	9900000	7
chr04	4800000	4900000	8
chr04	3700000	3800000	7
chr04	68700000	68800000	16
chr04	63700000	63800000	9
chr04	47200000	47300000	3
chr04	10000000	10100000	4
chr04	7200000	7300000	13
chr04	55300000	55400000	9
chr04	1300000	1400000	6
chr04	66000000	66100000	10
chr04	43200000	43300000	4
chr04	7300000	7400000	4
chr04	65100000	65200000	8
chr04	49600000	49700000	7
chr04	11200000	11300000	12
chr04	67700000	67800000	13
chr04	56900000	57000000	9
chr04	55400000	55500000	8
chr04	31900000	32000000	1
chr04	5700000	5800000	12
chr04	49400000	49500000	3
chr04	30900000	31000000	2
chr04	9900000	10000000	5
chr04	9200000	9300000	7
chr04	52900000	53000000	8
chr04	20800000	20900000	4
chr04	62100000	62200000	6
chr04	5300000	5400000	7
chr04	62300000	62400000	11
chr04	28700000	28800000	2
chr04	10700000	10800000	4
chr04	800000	900000	18
chr04	4400000	4500000	14
chr04	3600000	3700000	10
chr04	64600000	64700000	7
chr04	500000	600000	10
chr04	47000000	47100000	2
chr04	50300000	50400000	6
chr04	54800000	54900000	1
chr04	55800000	55900000	7
chr04	66800000	66900000	12
chr04	66200000	66300000	9
chr04	2400000	2500000	11
chr04	300000	400000	12
chr04	57000000	57100000	7
chr04	65400000	65500000	11
chr04	59300000	59400000	9
chr04	10100000	10200000	4
chr04	36400000	36500000	1
chr04	66600000	66700000	15
chr04	50200000	50300000	10
chr04	55200000	55300000	4
chr04	7100000	7200000	9
chr04	5900000	6000000	21
chr04	51100000	51200000	5
chr04	5000000	5100000	12
chr04	6400000	6500000	13
chr04	66400000	66500000	11
chr04	8900000	9000000	18
chr04	16800000	16900000	4
chr04	29400000	29500000	3
chr04	57800000	57900000	8
chr04	62500000	62600000	12
chr04	59100000	59200000	8
chr04	1100000	1200000	14
chr04	12300000	12400000	5
chr04	52800000	52900000	8
chr04	3000000	3100000	4
chr04	48300000	48400000	1
chr04	65900000	66000000	13
chr04	56400000	56500000	12
chr04	42200000	42300000	2
chr04	65000000	65100000	9
chr04	52700000	52800000	9
chr04	65300000	65400000	13
chr04	51900000	52000000	6
chr04	11500000	11600000	3
chr04	68100000	68200000	16
chr04	49500000	49600000	2
chr04	65500000	65600000	13
chr04	40000000	40100000	3
chr04	400000	500000	7
chr04	51600000	51700000	3
chr04	16600000	16700000	2
chr04	24200000	24300000	7
chr04	49200000	49300000	5
chr04	11100000	11200000	5
chr04	30300000	30400000	3
chr04	10500000	10600000	10
chr04	9400000	9500000	14
chr04	67900000	68000000	7
chr04	61000000	61100000	10
chr04	57700000	57800000	4
chr04	59600000	59700000	6
chr04	58200000	58300000	9
chr04	46500000	46600000	8
chr04	13400000	13500000	5
chr04	50400000	50500000	5
chr04	57500000	57600000	6
chr04	46400000	46500000	6
chr04	4100000	4200000	9
chr04	2600000	2700000	11
chr04	3100000	3200000	5
chr04	11900000	12000000	7
chr04	60400000	60500000	1
chr04	6600000	6700000	9
chr04	1200000	1300000	4
chr04	1700000	1800000	5
chr04	59200000	59300000	10
chr04	5100000	5200000	8
chr04	65700000	65800000	9
chr04	62600000	62700000	7
chr04	62700000	62800000	6
chr04	39100000	39200000	5
chr04	5500000	5600000	4
chr04	3400000	3500000	10
chr04	57300000	57400000	3
chr04	8700000	8800000	14
chr04	57900000	58000000	9
chr04	15800000	15900000	5
chr04	46000000	46100000	4
chr04	64400000	64500000	9
chr04	7800000	7900000	11
chr04	67100000	67200000	11
chr04	24600000	24700000	3
chr04	12400000	12500000	9
chr04	28900000	29000000	2
chr04	59700000	59800000	9
chr04	48700000	48800000	3
chr04	58600000	58700000	5
chr04	61400000	61500000	11
chr04	9300000	9400000	6
chr04	60600000	60700000	8
chr04	51200000	51300000	12
chr04	66300000	66400000	11
chr04	68400000	68500000	18
chr04	60800000	60900000	7
chr04	64200000	64300000	15
chr04	6200000	6300000	6
chr04	4700000	4800000	7
chr04	68800000	68900000	13
chr04	60100000	60200000	5
chr04	9600000	9700000	6
chr04	43400000	43500000	3
chr04	60200000	60300000	9
chr04	52000000	52100000	5
chr04	46300000	46400000	4
chr04	53400000	53500000	5
chr04	6300000	6400000	8
chr04	6700000	6800000	8
chr04	68500000	68600000	10
chr04	10600000	10700000	8
chr04	64700000	64800000	7
chr04	13900000	14000000	2
chr04	15200000	15300000	6
chr04	63400000	63500000	11
chr04	13500000	13600000	6
chr04	13800000	13900000	11
chr04	58800000	58900000	4
chr04	63300000	63400000	9
chr04	1800000	1900000	11
chr04	200000	300000	7
chr04	62200000	62300000	7
chr04	6900000	7000000	10
chr04	32100000	32200000	1
chr04	13700000	13800000	7
chr04	52100000	52200000	6
chr04	7600000	7700000	4
chr04	11800000	11900000	11
chr04	1600000	1700000	10
chr04	64800000	64900000	12
chr04	67400000	67500000	14
chr04	55700000	55800000	6
chr04	59400000	59500000	3
chr04	11700000	11800000	4
chr04	50900000	51000000	3
chr04	9100000	9200000	6
chr04	23600000	23700000	1
chr04	52400000	52500000	4
chr04	62900000	63000000	8
chr04	6800000	6900000	11
chr04	1500000	1600000	6
chr04	2300000	2400000	11
chr04	1400000	1500000	7
chr04	6500000	6600000	3
chr04	65200000	65300000	8
chr04	41800000	41900000	3
chr04	33600000	33700000	4
chr04	7000000	7100000	3
chr04	10900000	11000000	8
chr04	56300000	56400000	7
chr04	18200000	18300000	3
chr04	12500000	12600000	7
chr04	62800000	62900000	10
chr04	4500000	4600000	7
chr04	41100000	41200000	3
chr04	3900000	4000000	4
chr04	50600000	50700000	4
chr04	42800000	42900000	4
chr04	47100000	47200000	2
chr04	57200000	57300000	10
chr04	64900000	65000000	9
chr04	49100000	49200000	4
chr04	9000000	9100000	11
chr04	50700000	50800000	7
chr04	66900000	67000000	12
chr04	57400000	57500000	7
chr04	68600000	68700000	9
chr04	58700000	58800000	10
chr04	53300000	53400000	7
chr04	53200000	53300000	2
chr04	53000000	53100000	9
chr04	42400000	42500000	4
chr04	57600000	57700000	5
chr04	48900000	49000000	2
chr04	27300000	27400000	1
chr04	2500000	2600000	6
chr04	48500000	48600000	6
chr04	39800000	39900000	3
chr04	52500000	52600000	9
chr04	61100000	61200000	8
chr04	44400000	44500000	4
chr04	61900000	62000000	7
chr04	37300000	37400000	3
chr04	43900000	44000000	2
chr04	20100000	20200000	1
chr04	14000000	14100000	3
chr04	16900000	17000000	4
chr04	1900000	2000000	4
chr04	19400000	19500000	2
chr04	60500000	60600000	5
chr04	19600000	19700000	1
chr04	12900000	13000000	2
chr04	41200000	41300000	1
chr04	38600000	38700000	1
chr04	8300000	8400000	11
chr04	69000000	69099359	4
chr04	63900000	64000000	10
chr04	43000000	43100000	3
chr04	61500000	61600000	11
chr04	24800000	24900000	2
chr04	38700000	38800000	1
chr04	19900000	20000000	2
chr04	54000000	54100000	3
chr04	39700000	39800000	2
chr04	43500000	43600000	1
chr04	19500000	19600000	3
chr04	29300000	29400000	1
chr04	42000000	42100000	5
chr04	4600000	4700000	10
chr04	28000000	28100000	1
chr04	22000000	22100000	1
chr04	31500000	31600000	2
chr04	64100000	64200000	16
chr04	9700000	9800000	7
chr04	65600000	65700000	10
chr04	23100000	23200000	2
chr04	28100000	28200000	2
chr04	45700000	45800000	2
chr04	17000000	17100000	5
chr04	11300000	11400000	6
chr04	56600000	56700000	5
chr04	21900000	22000000	1
chr04	47800000	47900000	4
chr04	3300000	3400000	5
chr04	61200000	61300000	4
chr04	15400000	15500000	2
chr04	67500000	67600000	7
chr04	23300000	23400000	2
chr04	35300000	35400000	5
chr04	38300000	38400000	2
chr04	33300000	33400000	6
chr04	52200000	52300000	3
chr04	55900000	56000000	7
chr04	10400000	10500000	10
chr04	3800000	3900000	9
chr04	48200000	48300000	1
chr04	36800000	36900000	2
chr04	26700000	26800000	3
chr04	43100000	43200000	3
chr04	54400000	54500000	9
chr04	49900000	50000000	8
chr04	11400000	11500000	5
chr04	7900000	8000000	8
chr04	2200000	2300000	7
chr04	44000000	44100000	4
chr04	12100000	12200000	9
chr04	68200000	68300000	6
chr04	32600000	32700000	3
chr04	3200000	3300000	5
chr04	51700000	51800000	1
chr04	13200000	13300000	3
chr04	5400000	5500000	4
chr04	37200000	37300000	3
chr04	15300000	15400000	2
chr04	36600000	36700000	2
chr04	24000000	24100000	1
chr04	6100000	6200000	7
chr04	35500000	35600000	1
chr04	63000000	63100000	5
chr04	47400000	47500000	3
chr04	2000000	2100000	7
chr04	15600000	15700000	1
chr04	600000	700000	5
chr04	45400000	45500000	3
chr04	54700000	54800000	1
chr04	51400000	51500000	4
chr04	58100000	58200000	2
chr04	60000000	60100000	7
chr04	48600000	48700000	2
chr04	16200000	16300000	1
chr04	61700000	61800000	5
chr04	25400000	25500000	1
chr04	13300000	13400000	4
chr04	47600000	47700000	6
chr04	7400000	7500000	5
chr04	55500000	55600000	5
chr04	5200000	5300000	3
chr04	41500000	41600000	2
chr04	59900000	60000000	6
chr04	40700000	40800000	3
chr04	58400000	58500000	2
chr04	53900000	54000000	4
chr04	700000	800000	2
chr04	49300000	49400000	2
chr04	51300000	51400000	3
chr04	26200000	26300000	3
chr04	63200000	63300000	6
chr04	23200000	23300000	3
chr04	17200000	17300000	1
chr04	45000000	45100000	3
chr04	36700000	36800000	1
chr04	37100000	37200000	2
chr04	18500000	18600000	3
chr04	57100000	57200000	3
chr04	31200000	31300000	3
chr04	46100000	46200000	2
chr04	26800000	26900000	1
chr04	35200000	35300000	1
chr04	59500000	59600000	4
chr04	63800000	63900000	4
chr04	36100000	36200000	1
chr04	51800000	51900000	2
chr04	14300000	14400000	1
chr04	8200000	8300000	5
chr04	31300000	31400000	2
chr04	44700000	44800000	1
chr04	55000000	55100000	4
chr04	45100000	45200000	2
chr04	29100000	29200000	1
chr04	27200000	27300000	1
chr04	41600000	41700000	1
chr04	53700000	53800000	1
chr04	40900000	41000000	2
chr04	44600000	44700000	6
chr04	2900000	3000000	1
chr04	50000000	50100000	3
chr04	8100000	8200000	4
chr04	40600000	40700000	3
chr04	55100000	55200000	1
chr04	51500000	51600000	3
chr04	48000000	48100000	6
chr04	27600000	27700000	1
chr04	14500000	14600000	1
chr04	39900000	40000000	4
chr04	37500000	37600000	1
chr04	20700000	20800000	2
chr04	22300000	22400000	1
chr04	16100000	16200000	1
chr04	27100000	27200000	1
chr04	31800000	31900000	1
chr04	45300000	45400000	2
chr04	45900000	46000000	3
chr04	45600000	45700000	1
chr04	35400000	35500000	1
chr04	17800000	17900000	2
chr04	47700000	47800000	1
chr04	13000000	13100000	1
chr04	63500000	63600000	3
chr04	45500000	45600000	1
chr04	58500000	58600000	4
chr04	33200000	33300000	1
chr04	42700000	42800000	1
chr04	39400000	39500000	1
chr04	10300000	10400000	3
chr04	54600000	54700000	3
chr04	48800000	48900000	1
chr04	21200000	21300000	1
chr04	58300000	58400000	3
chr04	25800000	25900000	2
chr04	32200000	32300000	2
chr04	31700000	31800000	2
chr04	37800000	37900000	1
chr04	50500000	50600000	2
chr04	23700000	23800000	2
chr04	21400000	21500000	1
chr04	30200000	30300000	1
chr04	15000000	15100000	3
chr04	22200000	22300000	1
chr04	50100000	50200000	4
chr04	45800000	45900000	4
chr04	44800000	44900000	1
chr04	34200000	34300000	1
chr04	41400000	41500000	4
chr04	25100000	25200000	2
chr04	39600000	39700000	1
chr04	13600000	13700000	2
chr04	16700000	16800000	1
chr04	48100000	48200000	3
chr04	23800000	23900000	1
chr04	28800000	28900000	1
chr04	19100000	19200000	2
chr04	21000000	21100000	1
chr04	53600000	53700000	1
chr04	24700000	24800000	1
chr04	35100000	35200000	3
chr04	41300000	41400000	1
chr04	39000000	39100000	2
chr04	20600000	20700000	1
chr04	19300000	19400000	3
chr04	37000000	37100000	1
chr04	43600000	43700000	1
chr04	29500000	29600000	1
chr04	21800000	21900000	1
chr04	33800000	33900000	1
chr04	24500000	24600000	2
chr04	17900000	18000000	1
chr04	44300000	44400000	1
chr04	25900000	26000000	1
chr04	18100000	18200000	1
chr04	48400000	48500000	3
chr04	41900000	42000000	3
chr04	15900000	16000000	1
chr04	14800000	14900000	1
chr04	44500000	44600000	2
chr04	49800000	49900000	2
chr04	32800000	32900000	1
chr04	44200000	44300000	1
chr04	36000000	36100000	1
[truncated: 3,721 more rows]

## Sheet: Table S3
Supplementary Table S3: Chromosomal locations of StFAD genes in genome.
NO.	Chromosome	Gene ID	Start position (bp)	End position (bp)
1	chr01	StFAD1	2082873	2088557
2	chr01	StFAD2	5647301	5648179
3	chr01	StFAD3	9294570	9295971
4	chr01	StFAD4	9301427	9302764
5	chr01	StFAD5	9353663	9354499
6	chr01	StFAD6	9359838	9360746
7	chr03	StFAD7	27757267	27764067
8	chr03	StFAD8	30422220	30427309
9	chr03	StFAD9	55142162	55144755
10	chr04	StFAD10	14054233	14055647
11	chr05	StFAD11	47688073	47689770
12	chr06	StFAD12	3561621	3566682
13	chr06	StFAD13	3572724	3575551
14	chr06	StFAD14	28707393	28709591
15	chr06	StFAD15	36558765	36560994
16	chr06	StFAD16	39706981	39711465
17	chr06	StFAD17	41581169	41583074
18	chr06	StFAD18	41584121	41585381
19	chr06	StFAD19	41593852	41599457
20	chr06	StFAD20	41610559	41613585
21	chr06	StFAD21	41630379	41630765
22	chr06	StFAD22	41635112	41637553
23	chr06	StFAD23	41660769	41669711
24	chr07	StFAD24	825949	833363
25	chr07	StFAD25	55676788	55678174
26	chr08	StFAD26	39172855	39174815
27	chr10	StFAD27	5849356	5851070
28	chr10	StFAD28	5879502	5881611
29	chr11	StFAD29	3897332	3899358
30	chr11	StFAD30	3912522	3912842
31	chr11	StFAD31	3928228	3932699
32	chr12	StFAD32	505384	506526
33	chr12	StFAD33	507546	509250
34	chr12	StFAD34	516167	517711
35	chr12	StFAD35	522771	524408
36	chr12	StFAD36	524875	526361
37	chr12	StFAD37	534965	537933
38	chr12	StFAD38	545593	546744
39	chr12	StFAD39	554353	555507
40	chr12	StFAD40	558855	562409
41	chr12	StFAD41	8732804	8734140
42	chr12	StFAD42	8756280	8758165
43	chr12	StFAD43	8783914	8785574
44	chr12	StFAD44	8798805	8800259
45	chr12	StFAD45	8995182	8997096
46	chr12	StFAD46	11149494	11152279
47	chr12	StFAD47	11225037	11226872

## Sheet: Table S4
Supplementary Table S4: Conserved motif sequences identified in StFAD proteins of Solanum tuberosum.
NO.	Motif ID	Conserved sequence
1	Motif1	VGNMJTEDALPTYQTMINTWDGVRDETGSSPCPWAIWTRAWTAEENRHGD
2	Motif2	CGTIAADEKRHENAYTRIVEKLLEVDPNTTMLAIANMMKKRITMPMHLMY
3	Motif3	FEHFSAISQRQGVYTSRDYAEILEFFITRWELEKLEGLTGEARRAQDYVC
4	Motif4	SGRVDMLMIEKTLQYLIGAGMDIGTENNPYLGFVYTSFQERATFLSHGNM
5	Motif5	HQVTHSMPPEKLEIFKSLEPWVSENILPLRKPVEKCWQPIEFLPDPSQGP
6	Motif6	EEVRALRQRVLGLSDEYFVML
7	Motif7	MMQTTSFSQFNIPSIVRASPPPTTTIHRRKTTSSRRLSPVL
8	Motif8	ARAKKIEPRQVKFSWIFNKZV
9	Motif9	ARLAKEGGDPVLARI
10	Motif10	LLRTYLYL

## Sheet: Table S5
Supplementary Table S5: Ka/Ks analysis of duplicated StFAD gene pairs in Solanum tuberosum.
NO.	Seq_1	Seq_2	Ka	Ks	Ka_Ks	EffectiveLen	AverageS-sites	AverageN-sites	cN	cS	pN	pS	Duplication Type
1	StFAD1	StFAD33	0.169918	1.211	0.140313	1149	277	872	132.583	166.417	0.152045	0.600782	Segmental
2	StFAD8	StFAD29	0.256452	0.990684	0.258864	429	98.6667	330.333	71.75	54.25	0.217205	0.549831	Segmental
3	StFAD11	StFAD27	0.122373	1.21507	0.100713	1317	283	1034	116.75	170.25	0.112911	0.60159	Segmental
4	StFAD32	StFAD41	0.119581	0.543716	0.219933	1140	271.5	868.5	96	105	0.110535	0.38674	Segmental
5	StFAD3	StFAD4	0.0217136	0.0985406	0.220352	975	227.417	747.583	16	21	0.0214023	0.0923415	tandem
6	StFAD12	StFAD13	0.0476674	0.274995	0.173339	1131	243.25	887.75	41	56	0.0461842	0.230216	tandem
7	StFAD17	StFAD18	0.0584066	0.124034	0.47089	1161	271.167	889.833	50	31	0.0561903	0.114321	tandem
8	StFAD18	StFAD19	0.0917537	0.285653	0.321207	1161	269.417	891.583	77	64	0.0863632	0.23755	tandem
9	StFAD19	StFAD20	0.12147	0.406037	0.299161	1263	294.75	968.25	108.583	92.4167	0.112144	0.313543	tandem
10	StFAD21	StFAD22	0.105458	0.531109	0.198561	384	85.8333	298.167	29.3333	32.6667	0.098379	0.380583	tandem
11	StFAD22	StFAD23	0.126359	0.395802	0.319248	1107	262.833	844.167	98.1667	80.8333	0.116288	0.307546	tandem
12	StFAD27	StFAD28	0.0196378	0.138233	0.142063	1317	285.167	1031.83	20	36	0.019383	0.126242	tandem
13	StFAD35	StFAD36	0.0582644	0.344858	0.168952	1149	274.917	874.083	49	76	0.0560587	0.276447	tandem
14	StFAD42	StFAD43	0	0	NaN	1188	273.667	914.333	0	0	0	0	tandem
15	StFAD43	StFAD44	0.00577426	0.0351971	0.164055	1131	261.75	869.25	5	9	0.00575209	0.034384	tandem

## Sheet: Table S6
Supplementary Table S6: Distribution of predicted cis-acting regulatory elements in the 2-kb upstream promoter regions of StFAD genes in Solanum tuberosum
NO.	Gene	MBS	DRE core	ARE	TC-rich repeats	LTR	WUN-motif	MYC	as-1	WRE3	STRE	CAT-box	MSA-like	HD-Zip 1	GCN4_motif	A-box	O2-site	CCGTCC motif	CCGTCC-box	AAGAA-motif	ABRE	TCA-element	CGTCA-motif	TGACG-motif	TGA-element	AuxRR-core	GARE-motif	P-box	ERE	G-box	Box 4
1	Soltu.DM.12G009380.1	1	0	2	0	0	1	1	0	0	1	1	0	0	0	0	0	0	0	0	3	0	0	0	0	0	0	0	2	5	2
2	Soltu.DM.12G009370.1	1	0	2	0	0	1	1	0	0	1	1	0	0	0	0	0	0	0	0	3	0	0	0	0	0	0	0	2	5	2
3	Soltu.DM.12G009390.1	1	0	2	0	0	1	0	1	0	0	2	0	2	0	0	1	0	0	0	0	1	1	1	1	0	0	0	2	0	4
4	Soltu.DM.12G009510.1	1	0	2	0	0	0	7	1	0	2	0	0	0	1	0	0	0	0	2	1	0	1	1	0	0	0	0	4	1	1
5	Soltu.DM.12G000360.1	0	0	10	2	2	1	1	0	0	3	0	0	0	0	0	0	0	0	3	1	2	0	0	0	0	0	0	3	2	3
6	Soltu.DM.12G000380.1	2	0	3	1	1	0	4	0	0	1	1	0	1	0	0	0	0	0	0	0	0	0	0	1	0	0	1	5	0	6
7	Soltu.DM.12G000390.1	3	0	2	0	2	1	3	1	0	2	1	0	0	1	0	0	0	0	2	2	1	1	1	1	0	1	0	0	1	0
8	Soltu.DM.12G000450.1	1	0	4	0	1	0	4	0	0	1	0	0	0	1	0	0	0	0	0	1	1	0	0	0	0	0	0	1	0	4
9	Soltu.DM.12G011150.1	1	0	0	0	1	1	2	1	0	0	0	0	1	0	0	0	0	0	3	5	0	1	1	0	0	0	0	3	2	4
10	Soltu.DM.12G011170.1	1	0	1	1	3	1	1	1	0	0	1	0	0	1	0	0	0	0	2	0	1	1	1	0	0	1	0	2	1	1
11	Soltu.DM.12G009350.1	1	0	2	1	0	0	3	2	1	5	2	0	0	0	0	1	0	0	0	4	0	2	2	0	0	0	0	0	1	2
12	Soltu.DM.12G000350.1	0	0	3	0	0	0	1	4	0	0	0	0	0	1	0	0	0	0	1	0	1	4	4	0	0	0	0	1	0	2
13	Soltu.DM.12G000370.1	0	0	2	0	0	0	0	0	1	3	0	0	0	0	0	1	0	0	1	2	0	0	0	2	0	0	1	0	2	4
14	Soltu.DM.12G000460.1	0	0	7	0	1	0	2	2	0	3	2	0	1	1	0	0	0	0	3	3	0	2	2	0	0	1	0	1	2	0
15	Soltu.DM.12G000400.1	1	0	1	1	1	1	1	0	0	1	1	0	0	1	0	0	0	0	1	0	0	0	0	2	0	0	3	0	0	1
16	Soltu.DM.01G001990.1	0	0	4	1	0	0	3	2	0	3	0	0	0	1	0	2	0	0	1	1	1	2	2	0	0	0	0	0	0	2
17	Soltu.DM.03G010090.1	0	1	2	0	0	0	4	1	0	2	0	0	0	0	0	0	0	0	2	1	0	1	1	0	1	0	1	0	1	3
18	Soltu.DM.12G000420.1	0	0	1	0	1	2	5	1	0	2	0	0	0	1	0	0	0	0	0	0	1	1	1	0	0	0	0	0	1	2
19	Soltu.DM.04G012440.1	0	0	1	0	0	0	3	1	1	0	1	0	0	0	0	0	0	0	5	2	0	1	1	0	1	0	1	1	1	3
20	Soltu.DM.06G003120.1	0	1	1	0	0	0	5	3	1	1	1	0	0	0	0	1	0	0	2	0	0	3	3	0	0	0	0	0	0	2
21	Soltu.DM.06G003130.1	0	1	1	0	0	1	1	2	1	2	0	1	0	1	0	0	0	0	2	1	0	2	2	2	0	0	0	1	1	8
22	Soltu.DM.06G009560.2	0	0	1	0	1	3	5	0	0	2	0	0	0	0	0	0	0	0	3	2	1	0	0	0	1	0	0	1	1	4
23	Soltu.DM.07G000550.1	0	0	1	1	0	0	5	1	0	2	1	0	0	0	1	1	1	1	0	0	0	1	1	0	0	1	1	1	0	3
24	Soltu.DM.03G030790.1	0	0	4	1	2	0	3	1	0	4	0	0	0	0	0	0	0	0	2	1	0	1	1	0	0	0	0	0	1	10
25	Soltu.DM.08G013290.2	0	0	0	0	0	0	1	0	1	3	0	0	0	0	0	0	0	0	2	1	3	0	0	1	0	0	1	0	0	5
26	Soltu.DM.05G019700.1	0	0	4	0	0	0	6	0	0	5	0	0	0	0	0	0	0	0	2	5	1	0	0	0	0	2	0	1	4	6
27	Soltu.DM.10G005810.1	0	0	1	0	0	3	4	2	0	1	0	0	0	1	0	0	0	0	0	2	1	2	2	1	0	0	0	5	2	7
28	Soltu.DM.10G005820.1	0	0	2	2	1	0	2	0	0	2	0	0	0	2	0	0	0	0	0	2	0	0	0	0	0	0	2	4	0	7
29	Soltu.DM.01G005520.1	1	0	3	0	0	1	4	0	1	0	0	0	1	1	0	0	0	0	1	6	0	0	0	0	0	0	2	2	5	4
30	Soltu.DM.07G026100.1	0	0	0	1	0	1	3	0	0	0	0	0	0	0	0	0	0	0	1	2	1	0	0	1	0	0	0	2	4	5
31	Soltu.DM.01G007650.1	1	0	4	2	1	0	2	0	1	4	0	0	0	0	0	0	0	0	0	0	0	0	0	0	0	0	0	4	0	6
32	Soltu.DM.01G007640.1	0	0	7	0	0	0	1	0	0	0	2	0	0	0	1	0	1	1	1	1	0	0	0	0	0	0	0	3	1	4
33	Soltu.DM.01G007630.1	1	0	0	0	3	0	3	0	0	5	1	0	0	0	1	2	1	1	0	6	0	0	0	0	0	0	0	1	6	1
34	Soltu.DM.01G007660.1	1	0	1	0	1	0	2	1	0	4	1	0	0	0	2	0	2	2	1	2	0	1	1	1	0	0	1	1	1	4
35	Soltu.DM.11G003960.1	1	0	3	0	0	2	7	2	0	3	0	0	0	0	0	2	0	0	1	1	1	2	2	1	0	0	0	0	1	4
36	Soltu.DM.11G004020.1	1	0	4	2	1	2	9	0	2	0	0	0	0	0	0	0	0	0	1	1	0	0	0	0	0	0	0	0	1	3
37	Soltu.DM.11G003990.1	0	0	0	0	1	2	0	2	1	5	0	0	0	0	0	3	0	0	6	5	0	2	2	2	1	1	0	0	4	0
38	Soltu.DM.03G011100.1	0	0	1	0	0	0	1	2	0	4	0	0	0	0	0	0	0	0	1	2	0	2	2	1	0	0	1	2	1	10
39	Soltu.DM.06G014400.1	1	0	6	0	1	0	2	2	1	0	0	0	0	1	0	0	0	0	3	0	0	2	2	0	0	0	0	1	2	4
40	Soltu.DM.06G015990.1	0	3	1	1	0	1	4	1	1	2	4	0	1	0	0	1	0	0	1	1	0	1	1	0	0	0	0	0	0	2
41	Soltu.DM.06G016040.1	0	0	1	0	0	0	3	0	0	0	2	0	0	1	1	0	1	1	4	1	0	0	0	0	0	0	0	1	1	3
42	Soltu.DM.06G012470.1	0	0	3	1	0	2	2	0	1	6	2	0	1	0	0	1	0	0	1	6	1	0	0	0	0	0	1	0	5	5
43	Soltu.DM.06G016020.1	0	0	2	0	2	1	1	0	1	3	0	0	0	0	0	0	0	0	0	1	0	0	0	1	0	0	1	0	1	0
44	Soltu.DM.06G015980.1	1	0	0	2	0	4	6	3	2	1	1	0	0	0	0	0	0	0	2	6	0	3	3	0	0	0	0	1	6	1
45	Soltu.DM.06G015970.1	0	0	1	1	0	0	2	0	0	4	0	0	0	0	0	0	0	0	0	0	1	0	0	0	0	0	0	6	1	9
46	Soltu.DM.06G016030.1	0	0	1	2	0	0	1	2	1	0	0	1	0	0	0	0	0	0	1	0	0	2	2	1	0	0	0	2	0	0
47	Soltu.DM.06G016000.1	0	0	0	3	0	3	1	0	0	1	0	0	0	0	0	0	0	0	0	2	0	0	0	0	0	0	0	3	3	1

## Sheet: Table S7
Supplementary Table S7: Distribution of functionally annotated cis-acting elements within the promoter regions of StFAD genes in Solanum tuberosum.
NO.	Gene ID	Start position (bp)	End position (bp)	Cis-acting element type
1	Soltu.DM.12G000460.1	0	20	anaerobic induction
2	Soltu.DM.06G012470.1	0	20	light responsive
3	Soltu.DM.06G012470.1	0	20	abscisic acid responsiveness
4	Soltu.DM.06G012470.1	0	20	meristem expression
5	Soltu.DM.12G009380.1	0	20	light responsive
6	Soltu.DM.01G007650.1	0	20	light responsive
7	Soltu.DM.11G003990.1	1	21	light responsive
8	Soltu.DM.11G003990.1	2	22	abscisic acid responsiveness
9	Soltu.DM.12G009350.1	3	23	light responsive
10	Soltu.DM.11G003990.1	8	28	MeJA-responsiveness
11	Soltu.DM.11G003990.1	8	28	MeJA-responsiveness
12	Soltu.DM.06G015990.1	12	32	defense and stress responsiveness
13	Soltu.DM.12G009350.1	12	32	abscisic acid responsiveness
14	Soltu.DM.12G009350.1	12	32	light responsive
15	Soltu.DM.07G026100.1	12	32	light responsive
16	Soltu.DM.12G009370.1	14	34	light responsive
17	Soltu.DM.12G000350.1	18	38	MeJA-responsiveness
18	Soltu.DM.12G000350.1	18	38	MeJA-responsiveness
19	Soltu.DM.12G000370.1	21	41	light responsive
20	Soltu.DM.03G010090.1	21	41	light responsive
21	Soltu.DM.06G012470.1	22	42	light responsive
22	Soltu.DM.03G011100.1	25	45	gibberellin-responsiveness
23	Soltu.DM.11G003960.1	27	47	MYB binding site involved in drought-inducibility
24	Soltu.DM.03G011100.1	38	58	auxin-responsive
25	Soltu.DM.10G005810.1	41	61	light responsive
26	Soltu.DM.06G003130.1	42	62	MeJA-responsiveness
27	Soltu.DM.06G003130.1	42	62	MeJA-responsiveness
28	Soltu.DM.12G009510.1	47	67	MeJA-responsiveness
29	Soltu.DM.12G009510.1	47	67	MeJA-responsiveness
30	Soltu.DM.12G009510.1	50	70	MYB binding site involved in drought-inducibility
31	Soltu.DM.06G015990.1	52	72	differentiation of the palisade mesophyll cells
32	Soltu.DM.01G001990.1	55	75	anaerobic induction
33	Soltu.DM.06G015970.1	56	76	light responsive
34	Soltu.DM.06G003130.1	60	80	light responsive
35	Soltu.DM.12G009390.1	63	83	MeJA-responsiveness
36	Soltu.DM.12G009390.1	63	83	MeJA-responsiveness
37	Soltu.DM.12G000390.1	68	88	MYB binding site involved in drought-inducibility
38	Soltu.DM.07G000550.1	69	89	light responsive
39	Soltu.DM.12G009380.1	73	93	MYB binding site involved in flavonoid biosynthetic genes regulation
40	Soltu.DM.12G000420.1	76	96	light responsive
41	Soltu.DM.12G000420.1	77	97	light responsive
42	Soltu.DM.12G011150.1	78	98	light responsive
43	Soltu.DM.12G000360.1	79	99	anaerobic induction
44	Soltu.DM.12G000460.1	79	99	MeJA-responsiveness
45	Soltu.DM.12G000460.1	79	99	MeJA-responsiveness
46	Soltu.DM.12G000360.1	85	105	defense and stress responsiveness
47	Soltu.DM.06G016030.1	87	107	defense and stress responsiveness
48	Soltu.DM.04G012440.1	92	112	light responsive
49	Soltu.DM.12G011170.1	93	113	endosperm expression
50	Soltu.DM.11G003960.1	96	116	zein metabolism regulation
51	Soltu.DM.06G016000.1	96	116	light responsive
52	Soltu.DM.06G016000.1	97	117	light responsive
53	Soltu.DM.11G003960.1	98	118	light responsive
54	Soltu.DM.11G004020.1	100	120	defense and stress responsiveness
55	Soltu.DM.10G005820.1	109	129	light responsive
56	Soltu.DM.10G005820.1	113	133	light responsive
57	Soltu.DM.06G015990.1	132	152	light responsive
58	Soltu.DM.07G026100.1	133	153	light responsive
59	Soltu.DM.12G009380.1	136	156	MYB binding site involved in light responsiveness
60	Soltu.DM.01G007640.1	136	156	light responsive
61	Soltu.DM.12G009370.1	138	158	MYB binding site involved in light responsiveness
62	Soltu.DM.12G009510.1	138	158	light responsive
63	Soltu.DM.01G005520.1	139	159	gibberellin-responsiveness
64	Soltu.DM.06G009560.2	141	161	low-temperature responsiveness
65	Soltu.DM.06G016040.1	145	165	light responsive
66	Soltu.DM.03G010090.1	148	168	light responsive
67	Soltu.DM.03G010090.1	149	169	abscisic acid responsiveness
68	Soltu.DM.06G003120.1	149	169	light responsive
69	Soltu.DM.12G011170.1	149	169	light responsive
70	Soltu.DM.12G000450.1	153	173	light responsive
71	Soltu.DM.06G009560.2	155	175	light responsive
72	Soltu.DM.12G000460.1	157	177	anaerobic induction
73	Soltu.DM.07G000550.1	157	177	light responsive
74	Soltu.DM.04G012440.1	160	180	gibberellin-responsiveness
75	Soltu.DM.03G011100.1	162	182	light responsive
76	Soltu.DM.12G000380.1	162	182	light responsive
77	Soltu.DM.06G015970.1	165	185	light responsive
78	Soltu.DM.06G009560.2	168	188	light responsive
79	Soltu.DM.06G015980.1	172	192	light responsive
80	Soltu.DM.12G009380.1	173	193	anaerobic induction
81	Soltu.DM.06G015970.1	174	194	light responsive
82	Soltu.DM.12G009370.1	175	195	anaerobic induction
83	Soltu.DM.06G003130.1	179	199	endosperm expression
84	Soltu.DM.01G007650.1	179	199	MYB binding site involved in drought-inducibility
85	Soltu.DM.11G003960.1	182	202	anaerobic induction
86	Soltu.DM.06G012470.1	184	204	light responsive
87	Soltu.DM.06G012470.1	187	207	abscisic acid responsiveness
88	Soltu.DM.06G012470.1	187	207	light responsive
89	Soltu.DM.06G012470.1	187	207	light responsive
90	Soltu.DM.06G012470.1	188	208	abscisic acid responsiveness
91	Soltu.DM.12G000370.1	188	208	light responsive
92	Soltu.DM.06G012470.1	195	215	circadian control
93	Soltu.DM.12G000420.1	198	218	light responsive
94	Soltu.DM.01G007650.1	198	218	light responsive
95	Soltu.DM.11G004020.1	200	220	anaerobic induction
96	Soltu.DM.10G005810.1	200	220	light responsive
97	Soltu.DM.12G000380.1	202	222	low-temperature responsiveness
98	Soltu.DM.12G009390.1	207	227	anaerobic induction
99	Soltu.DM.12G000390.1	212	232	abscisic acid responsiveness
100	Soltu.DM.12G000390.1	212	232	light responsive
101	Soltu.DM.01G007650.1	216	236	light responsive
102	Soltu.DM.10G005810.1	220	240	light responsive
103	Soltu.DM.05G019700.1	224	244	light responsive
104	Soltu.DM.06G012470.1	226	246	abscisic acid responsiveness
105	Soltu.DM.06G012470.1	226	246	light responsive
106	Soltu.DM.03G030790.1	226	246	light responsive
107	Soltu.DM.06G016030.1	228	248	anaerobic induction
108	Soltu.DM.12G000460.1	228	248	anaerobic induction
109	Soltu.DM.06G015980.1	229	249	light responsive
110	Soltu.DM.10G005820.1	232	252	defense and stress responsiveness
111	Soltu.DM.12G011150.1	232	252	light responsive
112	Soltu.DM.12G011170.1	232	252	MeJA-responsiveness
113	Soltu.DM.12G011170.1	232	252	MeJA-responsiveness
114	Soltu.DM.12G011150.1	233	253	abscisic acid responsiveness
115	Soltu.DM.12G011170.1	235	255	anoxic specific inducibility
116	Soltu.DM.07G000550.1	236	256	MeJA-responsiveness
117	Soltu.DM.07G000550.1	236	256	MeJA-responsiveness
118	Soltu.DM.03G011100.1	237	257	light responsive
119	Soltu.DM.10G005810.1	238	258	light responsive
120	Soltu.DM.01G001990.1	244	264	salicylic acid responsiveness
121	Soltu.DM.07G026100.1	247	267	defense and stress responsiveness
122	Soltu.DM.01G005520.1	247	267	light responsive
123	Soltu.DM.12G000400.1	249	269	anaerobic induction
124	Soltu.DM.08G013290.2	255	275	salicylic acid responsiveness
125	Soltu.DM.06G016000.1	259	279	light responsive
126	Soltu.DM.01G007630.1	260	280	light responsive
127	Soltu.DM.01G007630.1	262	282	light responsive
128	Soltu.DM.01G007630.1	263	283	abscisic acid responsiveness
129	Soltu.DM.01G007630.1	263	283	light responsive
130	Soltu.DM.01G007630.1	265	285	abscisic acid responsiveness
131	Soltu.DM.01G007630.1	265	285	light responsive
132	Soltu.DM.01G007630.1	265	285	light responsive
133	Soltu.DM.12G000370.1	266	286	auxin-responsive
134	Soltu.DM.01G007630.1	266	286	abscisic acid responsiveness
135	Soltu.DM.12G009350.1	269	289	abscisic acid responsiveness
136	Soltu.DM.12G000390.1	269	289	light responsive
137	Soltu.DM.12G009350.1	269	289	light responsive
138	Soltu.DM.12G000390.1	270	290	abscisic acid responsiveness
139	Soltu.DM.06G015970.1	271	291	anaerobic induction
140	Soltu.DM.12G000360.1	272	292	anaerobic induction
141	Soltu.DM.12G000370.1	273	293	light responsive
142	Soltu.DM.06G014400.1	274	294	light responsive
143	Soltu.DM.06G014400.1	276	296	light responsive
144	Soltu.DM.06G014400.1	277	297	light responsive
145	Soltu.DM.11G003990.1	277	297	light responsive
146	Soltu.DM.12G000360.1	283	303	anaerobic induction
147	Soltu.DM.11G003960.1	284	304	salicylic acid responsiveness
148	Soltu.DM.08G013290.2	285	305	salicylic acid responsiveness
149	Soltu.DM.06G015990.1	285	305	light responsive
150	Soltu.DM.03G030790.1	286	306	light responsive
151	Soltu.DM.06G003130.1	289	309	light responsive
152	Soltu.DM.06G003120.1	290	310	zein metabolism regulation
153	Soltu.DM.06G016030.1	294	314	seed-specific regulation
154	Soltu.DM.03G030790.1	296	316	light responsive
155	Soltu.DM.01G007650.1	297	317	light responsive
156	Soltu.DM.12G011170.1	301	321	circadian control
157	Soltu.DM.01G007640.1	306	326	anaerobic induction
158	Soltu.DM.01G007660.1	306	326	light responsive
159	Soltu.DM.12G009390.1	308	328	meristem expression
160	Soltu.DM.12G000450.1	309	329	light responsive
161	Soltu.DM.08G013290.2	313	333	gibberellin-responsiveness
162	Soltu.DM.12G000360.1	314	334	anaerobic induction
163	Soltu.DM.12G009380.1	315	335	circadian control
164	Soltu.DM.03G010090.1	316	336	light responsive
165	Soltu.DM.12G009370.1	317	337	circadian control
166	Soltu.DM.12G011170.1	318	338	light responsive
167	Soltu.DM.03G030790.1	320	340	low-temperature responsiveness
168	Soltu.DM.12G000420.1	323	343	light responsive
169	Soltu.DM.12G000360.1	324	344	anaerobic induction
170	Soltu.DM.12G000380.1	326	346	differentiation of the palisade mesophyll cells
171	Soltu.DM.11G003960.1	330	350	light responsive
172	Soltu.DM.01G007630.1	336	356	MYB binding site involved in drought-inducibility
173	Soltu.DM.06G012470.1	337	357	light responsive
174	Soltu.DM.05G019700.1	339	359	abscisic acid responsiveness
175	Soltu.DM.05G019700.1	339	359	light responsive
176	Soltu.DM.12G011170.1	344	364	salicylic acid responsiveness
177	Soltu.DM.06G015990.1	348	368	light responsive
178	Soltu.DM.11G004020.1	349	369	anaerobic induction
179	Soltu.DM.07G000550.1	350	370	light responsive
180	Soltu.DM.12G009390.1	351	371	light responsive
181	Soltu.DM.06G015990.1	354	374	meristem expression
182	Soltu.DM.12G000420.1	358	378	light responsive
183	Soltu.DM.01G007650.1	360	380	light responsive
184	Soltu.DM.12G000360.1	363	383	anaerobic induction
185	Soltu.DM.12G000360.1	368	388	anaerobic induction
186	Soltu.DM.12G000360.1	373	393	low-temperature responsiveness
187	Soltu.DM.12G011170.1	378	398	MYB binding site involved in drought-inducibility
188	Soltu.DM.10G005810.1	379	399	auxin-responsive
189	Soltu.DM.01G007640.1	380	400	light responsive
190	Soltu.DM.03G011100.1	381	401	light responsive
191	Soltu.DM.12G009350.1	384	404	anaerobic induction
192	Soltu.DM.01G007650.1	384	404	light responsive
193	Soltu.DM.01G005520.1	386	406	differentiation of the palisade mesophyll cells
194	Soltu.DM.01G007640.1	386	406	light responsive
195	Soltu.DM.11G004020.1	390	410	light responsive
196	Soltu.DM.10G005820.1	392	412	endosperm expression
197	Soltu.DM.05G019700.1	393	413	salicylic acid responsiveness
198	Soltu.DM.12G000360.1	398	418	anaerobic induction
199	Soltu.DM.06G003130.1	399	419	light responsive
200	Soltu.DM.06G012470.1	401	421	meristem expression
201	Soltu.DM.06G003130.1	403	423	light responsive
202	Soltu.DM.11G004020.1	409	429	light responsive
203	Soltu.DM.12G000400.1	410	430	light responsive
204	Soltu.DM.06G009560.2	411	431	light responsive
205	Soltu.DM.06G016020.1	414	434	gibberellin-responsiveness
206	Soltu.DM.12G009350.1	415	435	meristem expression
207	Soltu.DM.12G000400.1	426	446	endosperm expression
208	Soltu.DM.12G000390.1	426	446	gibberellin-responsiveness
209	Soltu.DM.12G009390.1	427	447	light responsive
210	Soltu.DM.01G005520.1	432	452	anaerobic induction
211	Soltu.DM.12G000420.1	432	452	MeJA-responsiveness
212	Soltu.DM.12G000420.1	432	452	MeJA-responsiveness
213	Soltu.DM.06G003120.1	440	460	light responsive
214	Soltu.DM.10G005810.1	443	463	light responsive
215	Soltu.DM.06G003130.1	449	469	auxin-responsive
216	Soltu.DM.06G012470.1	449	469	light responsive
217	Soltu.DM.06G015980.1	450	470	abscisic acid responsiveness
218	Soltu.DM.06G015980.1	450	470	light responsive
219	Soltu.DM.06G012470.1	451	471	light responsive
220	Soltu.DM.06G012470.1	452	472	abscisic acid responsiveness
221	Soltu.DM.06G015980.1	452	472	abscisic acid responsiveness
222	Soltu.DM.06G015980.1	452	472	light responsive
223	Soltu.DM.06G015980.1	452	472	light responsive
224	Soltu.DM.06G015980.1	453	473	abscisic acid responsiveness
225	Soltu.DM.01G005520.1	453	473	MYB binding site involved in drought-inducibility
226	Soltu.DM.06G012470.1	462	482	anaerobic induction
227	Soltu.DM.12G000400.1	462	482	light responsive
228	Soltu.DM.06G015990.1	464	484	light responsive
229	Soltu.DM.11G003990.1	467	487	gibberellin-responsiveness
230	Soltu.DM.10G005820.1	468	488	light responsive
231	Soltu.DM.10G005820.1	469	489	abscisic acid responsiveness
232	Soltu.DM.06G016030.1	469	489	light responsive
233	Soltu.DM.01G005520.1	471	491	light responsive
234	Soltu.DM.12G009350.1	472	492	abscisic acid responsiveness
235	Soltu.DM.12G009350.1	472	492	light responsive
236	Soltu.DM.12G009350.1	472	492	light responsive
237	Soltu.DM.05G019700.1	474	494	anoxic specific inducibility
238	Soltu.DM.11G004020.1	479	499	light responsive
239	Soltu.DM.03G010090.1	480	500	light responsive
240	Soltu.DM.12G000450.1	481	501	light responsive
241	Soltu.DM.12G000380.1	482	502	light responsive
242	Soltu.DM.01G007630.1	482	502	light responsive
243	Soltu.DM.12G000400.1	490	510	light responsive
244	Soltu.DM.01G001990.1	490	510	light responsive
245	Soltu.DM.12G000380.1	493	513	light responsive
246	Soltu.DM.06G015990.1	498	518	light responsive
247	Soltu.DM.06G003130.1	502	522	gibberellin-responsiveness
248	Soltu.DM.03G011100.1	503	523	light responsive
249	Soltu.DM.12G000360.1	506	526	low-temperature responsiveness
250	Soltu.DM.06G014400.1	508	528	light responsive
251	Soltu.DM.12G000390.1	508	528	light responsive
252	Soltu.DM.12G000390.1	510	530	light responsive
253	Soltu.DM.12G011150.1	513	533	light responsive
254	Soltu.DM.06G015980.1	514	534	abscisic acid responsiveness
255	Soltu.DM.06G015980.1	514	534	light responsive
256	Soltu.DM.06G016000.1	518	538	light responsive
257	Soltu.DM.03G011100.1	519	539	light responsive
258	Soltu.DM.12G000460.1	521	541	anaerobic induction
259	Soltu.DM.12G009350.1	522	542	meristem expression
260	Soltu.DM.06G014400.1	524	544	anaerobic induction
261	Soltu.DM.12G011170.1	524	544	meristem expression
262	Soltu.DM.06G003120.1	524	544	light responsive
263	Soltu.DM.07G000550.1	527	547	meristem expression
264	Soltu.DM.03G030790.1	528	548	light responsive
265	Soltu.DM.06G014400.1	539	559	anaerobic induction
266	Soltu.DM.12G009380.1	545	565	light responsive
267	Soltu.DM.12G009380.1	546	566	abscisic acid responsiveness
268	Soltu.DM.12G009370.1	546	566	light responsive
269	Soltu.DM.12G009370.1	547	567	abscisic acid responsiveness
270	Soltu.DM.06G003130.1	551	571	gibberellin-responsiveness
271	Soltu.DM.05G019700.1	554	574	light responsive
272	Soltu.DM.12G000360.1	560	580	light responsive
273	Soltu.DM.12G000380.1	562	582	defense and stress responsiveness
274	Soltu.DM.12G000400.1	563	583	auxin-responsive
275	Soltu.DM.06G016000.1	564	584	light responsive
276	Soltu.DM.12G000370.1	565	585	gibberellin-responsiveness
277	Soltu.DM.12G009390.1	566	586	light responsive
278	Soltu.DM.06G014400.1	569	589	anaerobic induction
279	Soltu.DM.06G015990.1	570	590	light responsive
280	Soltu.DM.12G000460.1	571	591	endosperm expression
281	Soltu.DM.03G030790.1	572	592	defense and stress responsiveness
282	Soltu.DM.10G005820.1	575	595	low-temperature responsiveness
283	Soltu.DM.06G014400.1	575	595	MYB binding site involved in flavonoid biosynthetic genes regulation
284	Soltu.DM.01G007650.1	576	596	low-temperature responsiveness
285	Soltu.DM.07G000550.1	578	598	MYB binding site involved in light responsiveness
286	Soltu.DM.12G009390.1	585	605	salicylic acid responsiveness
287	Soltu.DM.06G003130.1	586	606	gibberellin-responsiveness
288	Soltu.DM.12G009380.1	588	608	abscisic acid responsiveness
289	Soltu.DM.12G009380.1	588	608	light responsive
290	Soltu.DM.12G009370.1	589	609	abscisic acid responsiveness
291	Soltu.DM.12G009370.1	589	609	light responsive
292	Soltu.DM.12G009380.1	595	615	light responsive
293	Soltu.DM.12G009370.1	596	616	light responsive
294	Soltu.DM.12G000360.1	597	617	light responsive
295	Soltu.DM.12G009380.1	598	618	light responsive
296	Soltu.DM.12G009370.1	599	619	light responsive
297	Soltu.DM.12G009380.1	600	620	abscisic acid responsiveness
298	Soltu.DM.01G007640.1	600	620	anaerobic induction
299	Soltu.DM.12G000350.1	600	620	anaerobic induction
300	Soltu.DM.12G009380.1	600	620	light responsive
301	Soltu.DM.12G009370.1	601	621	abscisic acid responsiveness
302	Soltu.DM.12G009370.1	601	621	light responsive
303	Soltu.DM.06G003130.1	602	622	gibberellin-responsiveness
304	Soltu.DM.12G009350.1	609	629	light responsive
305	Soltu.DM.12G009350.1	610	630	abscisic acid responsiveness
306	Soltu.DM.05G019700.1	610	630	light responsive
307	Soltu.DM.06G003130.1	612	632	gibberellin-responsiveness
308	Soltu.DM.06G003120.1	613	633	anaerobic induction
309	Soltu.DM.12G000350.1	614	634	light responsive
310	Soltu.DM.12G000420.1	615	635	gibberellin-responsiveness
311	Soltu.DM.12G009350.1	615	635	light responsive
312	Soltu.DM.12G000420.1	623	643	light responsive
313	Soltu.DM.12G000360.1	625	645	light responsive
314	Soltu.DM.12G000460.1	626	646	abscisic acid responsiveness
315	Soltu.DM.12G000460.1	626	646	light responsive
316	Soltu.DM.12G000460.1	626	646	light responsive
317	Soltu.DM.12G000460.1	627	647	abscisic acid responsiveness
318	Soltu.DM.06G015990.1	628	648	light responsive
319	Soltu.DM.01G007640.1	631	651	anaerobic induction
320	Soltu.DM.06G015970.1	632	652	light responsive
321	Soltu.DM.12G000380.1	632	652	MYB binding site involved in light responsiveness
322	Soltu.DM.01G001990.1	634	654	light responsive
323	Soltu.DM.01G001990.1	635	655	abscisic acid responsiveness
324	Soltu.DM.12G000360.1	635	655	anaerobic induction
325	Soltu.DM.06G015970.1	635	655	anoxic specific inducibility
326	Soltu.DM.06G003130.1	638	658	light responsive
327	Soltu.DM.12G009510.1	644	664	abscisic acid responsiveness
328	Soltu.DM.12G009510.1	644	664	light responsive
329	Soltu.DM.12G000450.1	646	666	anaerobic induction
330	Soltu.DM.10G005810.1	648	668	light responsive
331	Soltu.DM.01G007650.1	649	669	light responsive
332	Soltu.DM.01G007650.1	655	675	light responsive
333	Soltu.DM.12G000390.1	657	677	MYB binding site involved in drought-inducibility
334	Soltu.DM.12G000420.1	660	680	salicylic acid responsiveness
335	Soltu.DM.11G003990.1	665	685	zein metabolism regulation
336	Soltu.DM.12G000400.1	666	686	auxin-responsive
337	Soltu.DM.12G011150.1	668	688	light responsive
338	Soltu.DM.06G003130.1	669	689	auxin-responsive
339	Soltu.DM.10G005820.1	671	691	light responsive
340	Soltu.DM.01G007660.1	673	693	MYB binding site involved in drought-inducibility
341	Soltu.DM.10G005810.1	674	694	light responsive
342	Soltu.DM.01G007640.1	676	696	anaerobic induction
343	Soltu.DM.12G000390.1	677	697	endosperm expression
344	Soltu.DM.12G009350.1	679	699	seed-specific regulation
345	Soltu.DM.01G007650.1	685	705	gibberellin-responsiveness
346	Soltu.DM.01G007640.1	686	706	anaerobic induction
347	Soltu.DM.12G000350.1	688	708	salicylic acid responsiveness
348	Soltu.DM.06G016040.1	688	708	endosperm expression
349	Soltu.DM.10G005810.1	689	709	abscisic acid responsiveness
350	Soltu.DM.12G000390.1	689	709	light responsive
351	Soltu.DM.12G000450.1	690	710	light responsive
352	Soltu.DM.01G007640.1	691	711	anaerobic induction
353	Soltu.DM.08G013290.2	694	714	auxin-responsive
354	Soltu.DM.06G016030.1	695	715	light responsive
355	Soltu.DM.12G000460.1	698	718	anaerobic induction
356	Soltu.DM.12G000390.1	698	718	light responsive
357	Soltu.DM.10G005820.1	705	725	light responsive
358	Soltu.DM.12G011170.1	706	726	light responsive
359	Soltu.DM.06G016040.1	709	729	light responsive
360	Soltu.DM.05G019700.1	718	738	light responsive
361	Soltu.DM.01G001990.1	719	739	light responsive
362	Soltu.DM.06G009560.2	723	743	light responsive
363	Soltu.DM.11G004020.1	723	743	light responsive
364	Soltu.DM.06G015970.1	726	746	light responsive
365	Soltu.DM.01G007650.1	728	748	defense and stress responsiveness
366	Soltu.DM.12G000460.1	728	748	meristem expression
367	Soltu.DM.07G026100.1	728	748	light responsive
368	Soltu.DM.07G026100.1	731	751	light responsive
369	Soltu.DM.01G007650.1	732	752	light responsive
370	Soltu.DM.12G000380.1	737	757	auxin-responsive
371	Soltu.DM.01G007640.1	737	757	anaerobic induction
372	Soltu.DM.12G009350.1	737	757	light responsive
373	Soltu.DM.06G015990.1	737	757	MYB binding site involved in light responsiveness
374	Soltu.DM.12G011170.1	740	760	light responsive
375	Soltu.DM.06G015980.1	741	761	MeJA-responsiveness
376	Soltu.DM.06G015980.1	741	761	MeJA-responsiveness
377	Soltu.DM.08G013290.2	741	761	light responsive
378	Soltu.DM.03G030790.1	743	763	circadian control
379	Soltu.DM.12G000380.1	743	763	light responsive
380	Soltu.DM.06G015990.1	748	768	meristem expression
381	Soltu.DM.11G003990.1	750	770	abscisic acid responsiveness
382	Soltu.DM.11G003990.1	750	770	light responsive
383	Soltu.DM.10G005810.1	750	770	MeJA-responsiveness
384	Soltu.DM.10G005810.1	750	770	MeJA-responsiveness
385	Soltu.DM.03G010090.1	751	771	anaerobic induction
386	Soltu.DM.08G013290.2	752	772	light responsive
387	Soltu.DM.11G003990.1	753	773	auxin-responsive
388	Soltu.DM.07G000550.1	755	775	gibberellin-responsiveness
389	Soltu.DM.12G000370.1	757	777	light responsive
390	Soltu.DM.06G003120.1	758	778	light responsive
391	Soltu.DM.12G000360.1	759	779	light responsive
392	Soltu.DM.11G003990.1	760	780	light responsive
393	Soltu.DM.11G003990.1	761	781	abscisic acid responsiveness
394	Soltu.DM.07G000550.1	761	781	light responsive
395	Soltu.DM.01G007660.1	762	782	gibberellin-responsiveness
396	Soltu.DM.12G000360.1	765	785	light responsive
397	Soltu.DM.12G009350.1	767	787	defense and stress responsiveness
398	Soltu.DM.12G000370.1	768	788	light responsive
399	Soltu.DM.03G030790.1	768	788	light responsive
400	Soltu.DM.12G000380.1	769	789	meristem expression
401	Soltu.DM.12G000370.1	770	790	light responsive
402	Soltu.DM.12G000370.1	771	791	abscisic acid responsiveness
403	Soltu.DM.11G004020.1	771	791	anaerobic induction
404	Soltu.DM.01G005520.1	774	794	light responsive
405	Soltu.DM.12G011150.1	774	794	light responsive
406	Soltu.DM.01G005520.1	775	795	light responsive
407	Soltu.DM.10G005810.1	775	795	light responsive
408	Soltu.DM.01G005520.1	776	796	abscisic acid responsiveness
409	Soltu.DM.01G005520.1	776	796	light responsive
410	Soltu.DM.01G007650.1	777	797	anoxic specific inducibility
411	Soltu.DM.01G005520.1	778	798	abscisic acid responsiveness
412	Soltu.DM.01G005520.1	778	798	light responsive
413	Soltu.DM.01G005520.1	778	798	light responsive
414	Soltu.DM.12G000350.1	778	798	light responsive
415	Soltu.DM.01G005520.1	779	799	abscisic acid responsiveness
416	Soltu.DM.03G030790.1	781	801	light responsive
417	Soltu.DM.11G003960.1	781	801	light responsive
418	Soltu.DM.06G016030.1	782	802	cell cycle regulation
419	Soltu.DM.12G000350.1	789	809	light responsive
420	Soltu.DM.10G005810.1	789	809	light responsive
421	Soltu.DM.01G007660.1	790	810	circadian control
422	Soltu.DM.12G000350.1	791	811	MYB binding site involved in light responsiveness
423	Soltu.DM.08G013290.2	794	814	light responsive
424	Soltu.DM.12G000390.1	805	825	MeJA-responsiveness
425	Soltu.DM.12G000390.1	805	825	MeJA-responsiveness
426	Soltu.DM.06G015990.1	805	825	meristem expression
427	Soltu.DM.10G005810.1	806	826	MeJA-responsiveness
428	Soltu.DM.10G005810.1	806	826	MeJA-responsiveness
429	Soltu.DM.06G014400.1	808	828	light responsive
430	Soltu.DM.03G011100.1	816	836	light responsive
431	Soltu.DM.06G014400.1	819	839	light responsive
432	Soltu.DM.12G011150.1	826	846	light responsive
433	Soltu.DM.12G000450.1	828	848	light responsive
434	Soltu.DM.12G000370.1	830	850	light responsive
435	Soltu.DM.12G000450.1	830	850	light responsive
436	Soltu.DM.12G000400.1	833	853	gibberellin-responsiveness
437	Soltu.DM.03G011100.1	834	854	MYB binding site involved in light responsiveness
438	Soltu.DM.12G000400.1	838	858	light responsive
439	Soltu.DM.06G012470.1	841	861	light responsive
440	Soltu.DM.06G012470.1	842	862	abscisic acid responsiveness
441	Soltu.DM.12G000420.1	843	863	MYB binding site involved in light responsiveness
442	Soltu.DM.12G000460.1	845	865	anaerobic induction
443	Soltu.DM.12G000370.1	845	865	light responsive
444	Soltu.DM.01G007650.1	850	870	anaerobic induction
445	Soltu.DM.06G012470.1	850	870	light responsive
446	Soltu.DM.03G011100.1	850	870	light responsive
447	Soltu.DM.01G007630.1	852	872	light responsive
448	Soltu.DM.12G000350.1	854	874	anaerobic induction
449	Soltu.DM.03G011100.1	856	876	light responsive
450	Soltu.DM.03G011100.1	860	880	light responsive
451	Soltu.DM.06G015990.1	860	880	light responsive
452	Soltu.DM.01G007640.1	861	881	light responsive
453	Soltu.DM.06G014400.1	863	883	low-temperature responsiveness
454	Soltu.DM.06G016000.1	864	884	auxin-responsive
455	Soltu.DM.03G010090.1	865	885	auxin-responsive
456	Soltu.DM.05G019700.1	867	887	light responsive
457	Soltu.DM.06G009560.2	870	890	light responsive
458	Soltu.DM.12G000390.1	871	891	anaerobic induction
459	Soltu.DM.06G003120.1	876	896	MeJA-responsiveness
460	Soltu.DM.06G003120.1	876	896	MeJA-responsiveness
461	Soltu.DM.06G014400.1	880	900	anaerobic induction
462	Soltu.DM.11G004020.1	884	904	light responsive
463	Soltu.DM.12G000350.1	887	907	MeJA-responsiveness
464	Soltu.DM.12G000350.1	887	907	MeJA-responsiveness
465	Soltu.DM.12G009390.1	890	910	anaerobic induction
466	Soltu.DM.01G007630.1	892	912	low-temperature responsiveness
467	Soltu.DM.12G000360.1	893	913	MYB binding site involved in light responsiveness
468	Soltu.DM.06G015980.1	895	915	abscisic acid responsiveness
469	Soltu.DM.04G012440.1	895	915	light responsive
470	Soltu.DM.06G015980.1	895	915	light responsive
471	Soltu.DM.04G012440.1	896	916	abscisic acid responsiveness
472	Soltu.DM.06G015970.1	897	917	light responsive
473	Soltu.DM.06G015980.1	897	917	MeJA-responsiveness
474	Soltu.DM.06G015980.1	897	917	MeJA-responsiveness
475	Soltu.DM.01G007650.1	899	919	light responsive
476	Soltu.DM.06G015980.1	899	919	light responsive
477	Soltu.DM.12G000370.1	904	924	auxin-responsive
478	Soltu.DM.12G000400.1	904	924	gibberellin-responsiveness
479	Soltu.DM.06G014400.1	906	926	light responsive
480	Soltu.DM.06G016000.1	907	927	light responsive
481	Soltu.DM.03G030790.1	908	928	light responsive
482	Soltu.DM.01G005520.1	909	929	light responsive
483	Soltu.DM.06G016000.1	909	929	light responsive
484	Soltu.DM.03G030790.1	912	932	light responsive
485	Soltu.DM.10G005820.1	912	932	light responsive
486	Soltu.DM.08G013290.2	913	933	light responsive
487	Soltu.DM.06G003120.1	916	936	MeJA-responsiveness
488	Soltu.DM.06G003120.1	916	936	MeJA-responsiveness
489	Soltu.DM.12G009510.1	921	941	light responsive
490	Soltu.DM.03G030790.1	923	943	light responsive
491	Soltu.DM.11G004020.1	925	945	light responsive
492	Soltu.DM.11G004020.1	926	946	abscisic acid responsiveness
493	Soltu.DM.06G014400.1	927	947	anaerobic induction
494	Soltu.DM.10G005810.1	931	951	abscisic acid responsiveness
495	Soltu.DM.10G005810.1	931	951	light responsive
496	Soltu.DM.10G005810.1	931	951	light responsive
497	Soltu.DM.05G019700.1	931	951	gibberellin-responsiveness
498	Soltu.DM.06G015990.1	934	954	anaerobic induction
499	Soltu.DM.03G010090.1	934	954	MYB binding site involved in light responsiveness
500	Soltu.DM.11G003960.1	934	954	light responsive
501	Soltu.DM.12G000370.1	936	956	light responsive
502	Soltu.DM.06G015990.1	937	957	zein metabolism regulation
503	Soltu.DM.12G000380.1	939	959	anaerobic induction
504	Soltu.DM.08G013290.2	939	959	light responsive
505	Soltu.DM.11G003960.1	943	963	MeJA-responsiveness
506	Soltu.DM.11G003960.1	943	963	MeJA-responsiveness
507	Soltu.DM.06G015970.1	944	964	defense and stress responsiveness
508	Soltu.DM.10G005810.1	946	966	light responsive
509	Soltu.DM.07G026100.1	948	968	salicylic acid responsiveness
510	Soltu.DM.12G009380.1	948	968	light responsive
511	Soltu.DM.12G009370.1	949	969	light responsive
512	Soltu.DM.12G009380.1	949	969	light responsive
513	Soltu.DM.11G003990.1	950	970	auxin-responsive
514	Soltu.DM.12G009370.1	950	970	light responsive
515	Soltu.DM.06G003120.1	952	972	light responsive
516	Soltu.DM.11G003990.1	953	973	light responsive
517	Soltu.DM.11G003990.1	954	974	abscisic acid responsiveness
518	Soltu.DM.04G012440.1	955	975	meristem expression
519	Soltu.DM.06G016040.1	955	975	light responsive
520	Soltu.DM.07G026100.1	961	981	auxin-responsive
521	Soltu.DM.06G014400.1	963	983	anaerobic induction
522	Soltu.DM.12G009510.1	963	983	endosperm expression
523	Soltu.DM.12G000390.1	967	987	light responsive
524	Soltu.DM.06G015990.1	971	991	meristem expression
525	Soltu.DM.05G019700.1	972	992	light responsive
526	Soltu.DM.12G011150.1	973	993	MYB binding site involved in drought-inducibility
527	Soltu.DM.01G005520.1	973	993	light responsive
528	Soltu.DM.12G000390.1	975	995	low-temperature responsiveness
529	Soltu.DM.11G003990.1	975	995	gibberellin-responsiveness
530	Soltu.DM.12G000450.1	978	998	MYB binding site involved in drought-inducibility
531	Soltu.DM.12G000360.1	980	1000	salicylic acid responsiveness
532	Soltu.DM.06G003130.1	980	1000	light responsive
533	Soltu.DM.03G010090.1	980	1000	light responsive
534	Soltu.DM.12G000460.1	980	1000	light responsive
535	Soltu.DM.01G005520.1	982	1002	light responsive
536	Soltu.DM.07G000550.1	982	1002	light responsive
537	Soltu.DM.10G005810.1	984	1004	MYB binding site involved in light responsiveness
538	Soltu.DM.12G000350.1	987	1007	light responsive
539	Soltu.DM.01G007630.1	991	1011	meristem expression
540	Soltu.DM.06G003130.1	994	1014	cell cycle regulation
541	Soltu.DM.10G005820.1	995	1015	gibberellin-responsiveness
542	Soltu.DM.04G012440.1	997	1017	auxin-responsive
543	Soltu.DM.06G009560.2	1003	1023	light responsive
544	Soltu.DM.06G015980.1	1003	1023	light responsive
545	Soltu.DM.11G003960.1	1005	1025	anaerobic induction
546	Soltu.DM.01G007640.1	1005	1025	light responsive
547	Soltu.DM.06G016000.1	1011	1031	light responsive
548	Soltu.DM.01G007630.1	1012	1032	gibberellin-responsiveness
549	Soltu.DM.01G001990.1	1013	1033	zein metabolism regulation
550	Soltu.DM.01G007650.1	1013	1033	light responsive
551	Soltu.DM.12G000450.1	1017	1037	light responsive
552	Soltu.DM.01G001990.1	1020	1040	MeJA-responsiveness
553	Soltu.DM.01G001990.1	1020	1040	MeJA-responsiveness
554	Soltu.DM.07G000550.1	1022	1042	defense and stress responsiveness
555	Soltu.DM.01G007660.1	1026	1046	light responsive
556	Soltu.DM.07G000550.1	1026	1046	light responsive
557	Soltu.DM.11G004020.1	1026	1046	light responsive
558	Soltu.DM.12G000450.1	1026	1046	light responsive
559	Soltu.DM.04G012440.1	1031	1051	MeJA-responsiveness
560	Soltu.DM.04G012440.1	1031	1051	MeJA-responsiveness
561	Soltu.DM.07G026100.1	1031	1051	light responsive
562	Soltu.DM.03G030790.1	1031	1051	light responsive
563	Soltu.DM.12G000380.1	1032	1052	light responsive
564	Soltu.DM.06G014400.1	1033	1053	light responsive
565	Soltu.DM.12G011150.1	1034	1054	abscisic acid responsiveness
566	Soltu.DM.12G011150.1	1034	1054	light responsive
567	Soltu.DM.06G014400.1	1034	1054	MYB binding site involved in flavonoid biosynthetic genes regulation
568	Soltu.DM.12G000350.1	1034	1054	light responsive
569	Soltu.DM.11G003990.1	1035	1055	zein metabolism regulation
570	Soltu.DM.05G019700.1	1036	1056	gibberellin-responsiveness
571	Soltu.DM.07G000550.1	1042	1062	light responsive
572	Soltu.DM.06G009560.2	1043	1063	anaerobic induction
573	Soltu.DM.03G030790.1	1045	1065	light responsive
574	Soltu.DM.03G030790.1	1046	1066	abscisic acid responsiveness
575	Soltu.DM.07G000550.1	1046	1066	light responsive
576	Soltu.DM.12G000460.1	1047	1067	gibberellin-responsiveness
577	Soltu.DM.03G011100.1	1057	1077	light responsive
578	Soltu.DM.12G000450.1	1057	1077	light responsive
579	Soltu.DM.12G000460.1	1059	1079	low-temperature responsiveness
580	Soltu.DM.12G011150.1	1061	1081	differentiation of the palisade mesophyll cells
581	Soltu.DM.12G000350.1	1064	1084	seed-specific regulation
582	Soltu.DM.01G007640.1	1065	1085	light responsive
583	Soltu.DM.01G005520.1	1066	1086	anaerobic induction
584	Soltu.DM.01G001990.1	1070	1090	MYB binding site involved in light responsiveness
585	Soltu.DM.12G009390.1	1073	1093	anoxic specific inducibility
586	Soltu.DM.03G010090.1	1073	1093	light responsive
587	Soltu.DM.06G016040.1	1074	1094	light responsive
588	Soltu.DM.01G007630.1	1076	1096	abscisic acid responsiveness
589	Soltu.DM.01G007630.1	1076	1096	light responsive
590	Soltu.DM.12G009350.1	1076	1096	MYB binding site involved in drought-inducibility
591	Soltu.DM.12G009510.1	1080	1100	anaerobic induction
592	Soltu.DM.06G016000.1	1080	1100	light responsive
593	Soltu.DM.12G000390.1	1080	1100	light responsive
594	Soltu.DM.03G011100.1	1084	1104	light responsive
595	Soltu.DM.04G012440.1	1085	1105	dehydration, low-temp, salt stresses
596	Soltu.DM.03G030790.1	1087	1107	light responsive
597	Soltu.DM.07G026100.1	1089	1109	light responsive
598	Soltu.DM.12G000350.1	1091	1111	MeJA-responsiveness
599	Soltu.DM.12G000350.1	1091	1111	MeJA-responsiveness
600	Soltu.DM.10G005820.1	1100	1120	abscisic acid responsiveness
601	Soltu.DM.06G015970.1	1101	1121	light responsive
602	Soltu.DM.06G015990.1	1104	1124	light responsive
603	Soltu.DM.12G011170.1	1109	1129	low-temperature responsiveness
604	Soltu.DM.11G003960.1	1111	1131	zein metabolism regulation
605	Soltu.DM.11G003960.1	1113	1133	MeJA-responsiveness
606	Soltu.DM.11G003960.1	1113	1133	MeJA-responsiveness
607	Soltu.DM.12G000450.1	1114	1134	light responsive
608	Soltu.DM.12G000360.1	1116	1136	abscisic acid responsiveness
609	Soltu.DM.12G000360.1	1116	1136	light responsive
610	Soltu.DM.12G009390.1	1116	1136	meristem expression
611	Soltu.DM.12G000380.1	1117	1137	light responsive
612	Soltu.DM.12G009350.1	1117	1137	light responsive
613	Soltu.DM.07G026100.1	1118	1138	light responsive
614	Soltu.DM.01G007630.1	1118	1138	zein metabolism regulation
615	Soltu.DM.12G000360.1	1119	1139	light responsive
616	Soltu.DM.01G007630.1	1120	1140	zein metabolism regulation
617	Soltu.DM.01G001990.1	1120	1140	light responsive
618	Soltu.DM.01G007630.1	1121	1141	abscisic acid responsiveness
619	Soltu.DM.07G026100.1	1121	1141	abscisic acid responsiveness
620	Soltu.DM.01G007630.1	1121	1141	light responsive
621	Soltu.DM.01G007630.1	1121	1141	light responsive
622	Soltu.DM.07G026100.1	1121	1141	light responsive
623	Soltu.DM.01G007630.1	1122	1142	abscisic acid responsiveness
624	Soltu.DM.01G001990.1	1123	1143	light responsive
625	Soltu.DM.08G013290.2	1124	1144	light responsive
626	Soltu.DM.10G005820.1	1127	1147	light responsive
627	Soltu.DM.10G005820.1	1133	1153	light responsive
628	Soltu.DM.06G003120.1	1134	1154	MeJA-responsiveness
629	Soltu.DM.06G003120.1	1134	1154	MeJA-responsiveness
630	Soltu.DM.12G000450.1	1135	1155	endosperm expression
631	Soltu.DM.01G007660.1	1136	1156	light responsive
632	Soltu.DM.06G014400.1	1148	1168	MeJA-responsiveness
633	Soltu.DM.06G014400.1	1148	1168	MeJA-responsiveness
634	Soltu.DM.12G000460.1	1150	1170	anaerobic induction
635	Soltu.DM.06G003120.1	1153	1173	light responsive
636	Soltu.DM.01G007640.1	1154	1174	light responsive
637	Soltu.DM.08G013290.2	1155	1175	light responsive
638	Soltu.DM.06G009560.2	1161	1181	light responsive
639	Soltu.DM.12G011150.1	1163	1183	low-temperature responsiveness
640	Soltu.DM.06G003130.1	1166	1186	anaerobic induction
641	Soltu.DM.05G019700.1	1166	1186	light responsive
642	Soltu.DM.05G019700.1	1167	1187	light responsive
643	Soltu.DM.05G019700.1	1168	1188	abscisic acid responsiveness
644	Soltu.DM.05G019700.1	1168	1188	light responsive
645	Soltu.DM.05G019700.1	1168	1188	light responsive
646	Soltu.DM.06G015970.1	1168	1188	light responsive
647	Soltu.DM.05G019700.1	1169	1189	abscisic acid responsiveness
648	Soltu.DM.04G012440.1	1169	1189	light responsive
649	Soltu.DM.03G011100.1	1169	1189	light responsive
650	Soltu.DM.11G003960.1	1177	1197	anaerobic induction
651	Soltu.DM.12G009390.1	1177	1197	light responsive
652	Soltu.DM.11G004020.1	1180	1200	defense and stress responsiveness
653	Soltu.DM.06G016030.1	1182	1202	defense and stress responsiveness
654	Soltu.DM.06G016030.1	1186	1206	light responsive
655	Soltu.DM.12G000420.1	1187	1207	light responsive
656	Soltu.DM.01G007650.1	1190	1210	light responsive
657	Soltu.DM.06G014400.1	1195	1215	light responsive
658	Soltu.DM.12G009380.1	1200	1220	anaerobic induction
659	Soltu.DM.12G009370.1	1201	1221	anaerobic induction
660	Soltu.DM.07G026100.1	1204	1224	light responsive
661	Soltu.DM.04G012440.1	1206	1226	light responsive
662	Soltu.DM.12G009510.1	1207	1227	MYB binding site involved in light responsiveness
663	Soltu.DM.12G000350.1	1209	1229	MeJA-responsiveness
664	Soltu.DM.12G000350.1	1209	1229	MeJA-responsiveness
665	Soltu.DM.01G001990.1	1212	1232	light responsive
666	Soltu.DM.11G004020.1	1212	1232	light responsive
667	Soltu.DM.12G000380.1	1222	1242	light responsive
668	Soltu.DM.12G000390.1	1223	1243	meristem expression
669	Soltu.DM.10G005820.1	1223	1243	light responsive
670	Soltu.DM.12G000400.1	1226	1246	light responsive
671	Soltu.DM.01G001990.1	1229	1249	anaerobic induction
672	Soltu.DM.06G012470.1	1229	1249	light responsive
673	Soltu.DM.12G000390.1	1230	1250	low-temperature responsiveness
674	Soltu.DM.12G009350.1	1231	1251	MeJA-responsiveness
675	Soltu.DM.12G009350.1	1231	1251	MeJA-responsiveness
676	Soltu.DM.06G015970.1	1231	1251	light responsive
677	Soltu.DM.01G007650.1	1237	1257	anaerobic induction
678	Soltu.DM.03G010090.1	1239	1259	light responsive
679	Soltu.DM.06G016040.1	1239	1259	light responsive
680	Soltu.DM.12G000400.1	1240	1260	defense and stress responsiveness
681	Soltu.DM.03G010090.1	1243	1263	anaerobic induction
682	Soltu.DM.12G009390.1	1249	1269	zein metabolism regulation
683	Soltu.DM.12G000370.1	1256	1276	abscisic acid responsiveness
684	Soltu.DM.12G000370.1	1256	1276	light responsive
685	Soltu.DM.06G003120.1	1257	1277	light responsive
686	Soltu.DM.12G000420.1	1259	1279	low-temperature responsiveness
687	Soltu.DM.12G011150.1	1259	1279	light responsive
688	Soltu.DM.06G016000.1	1262	1282	light responsive
689	Soltu.DM.06G016000.1	1263	1283	abscisic acid responsiveness
690	Soltu.DM.03G010090.1	1265	1285	light responsive
691	Soltu.DM.06G016040.1	1266	1286	light responsive
692	Soltu.DM.11G003990.1	1267	1287	abscisic acid responsiveness
693	Soltu.DM.11G003990.1	1267	1287	light responsive
694	Soltu.DM.12G000450.1	1268	1288	anaerobic induction
695	Soltu.DM.12G000390.1	1271	1291	auxin-responsive
696	Soltu.DM.01G007660.1	1273	1293	auxin-responsive
697	Soltu.DM.01G005520.1	1273	1293	abscisic acid responsiveness
698	Soltu.DM.01G005520.1	1275	1295	abscisic acid responsiveness
699	Soltu.DM.01G005520.1	1275	1295	light responsive
700	Soltu.DM.01G005520.1	1275	1295	light responsive
701	Soltu.DM.01G005520.1	1276	1296	abscisic acid responsiveness
702	Soltu.DM.06G016000.1	1276	1296	light responsive
703	Soltu.DM.12G009350.1	1276	1296	light responsive
704	Soltu.DM.12G000400.1	1277	1297	meristem expression
705	Soltu.DM.06G014400.1	1277	1297	light responsive
706	Soltu.DM.06G014400.1	1278	1298	light responsive
707	Soltu.DM.04G012440.1	1279	1299	light responsive
708	Soltu.DM.12G009390.1	1279	1299	light responsive
709	Soltu.DM.11G003960.1	1283	1303	auxin-responsive
710	Soltu.DM.12G000370.1	1284	1304	anaerobic induction
711	Soltu.DM.10G005820.1	1285	1305	light responsive
712	Soltu.DM.12G000390.1	1285	1305	wound-responsive element
713	Soltu.DM.01G005520.1	1287	1307	anaerobic induction
714	Soltu.DM.12G000460.1	1293	1313	meristem expression
715	Soltu.DM.12G000400.1	1293	1313	light responsive
716	Soltu.DM.04G012440.1	1295	1315	light responsive
717	Soltu.DM.03G011100.1	1296	1316	light responsive
718	Soltu.DM.12G011150.1	1296	1316	light responsive
719	Soltu.DM.06G003130.1	1301	1321	light responsive
720	Soltu.DM.01G007650.1	1302	1322	defense and stress responsiveness
721	Soltu.DM.06G003130.1	1302	1322	abscisic acid responsiveness
722	Soltu.DM.01G007650.1	1302	1322	light responsive
723	Soltu.DM.12G000380.1	1304	1324	gibberellin-responsiveness
724	Soltu.DM.11G003960.1	1304	1324	light responsive
725	Soltu.DM.01G005520.1	1309	1329	endosperm expression
726	Soltu.DM.06G012470.1	1311	1331	gibberellin-responsiveness
727	Soltu.DM.06G016000.1	1314	1334	defense and stress responsiveness
728	Soltu.DM.01G005520.1	1314	1334	gibberellin-responsiveness
729	Soltu.DM.12G000380.1	1314	1334	MYB binding site involved in drought-inducibility
730	Soltu.DM.06G016020.1	1315	1335	abscisic acid responsiveness
731	Soltu.DM.06G016020.1	1315	1335	light responsive
732	Soltu.DM.01G005520.1	1319	1339	light responsive
733	Soltu.DM.06G003120.1	1322	1342	meristem expression
734	Soltu.DM.12G009390.1	1324	1344	MYB binding site involved in drought-inducibility
735	Soltu.DM.11G003990.1	1325	1345	zein metabolism regulation
736	Soltu.DM.06G016020.1	1328	1348	auxin-responsive
737	Soltu.DM.01G007660.1	1328	1348	abscisic acid responsiveness
738	Soltu.DM.03G011100.1	1329	1349	MeJA-responsiveness
739	Soltu.DM.03G011100.1	1329	1349	MeJA-responsiveness
740	Soltu.DM.01G007660.1	1330	1350	abscisic acid responsiveness
741	Soltu.DM.01G007660.1	1330	1350	light responsive
742	Soltu.DM.06G015990.1	1335	1355	MYB binding site involved in light responsiveness
743	Soltu.DM.03G030790.1	1335	1355	light responsive
744	Soltu.DM.06G015990.1	1336	1356	light responsive
745	Soltu.DM.06G009560.2	1337	1357	abscisic acid responsiveness
746	Soltu.DM.06G009560.2	1337	1357	light responsive
747	Soltu.DM.07G000550.1	1338	1358	light responsive
748	Soltu.DM.12G000350.1	1342	1362	endosperm expression
749	Soltu.DM.12G011150.1	1344	1364	light responsive
750	Soltu.DM.06G009560.2	1348	1368	salicylic acid responsiveness
751	Soltu.DM.06G014400.1	1350	1370	light responsive
752	Soltu.DM.12G000380.1	1355	1375	light responsive
753	Soltu.DM.07G026100.1	1357	1377	light responsive
754	Soltu.DM.06G016030.1	1357	1377	light responsive
755	Soltu.DM.11G003990.1	1363	1383	low-temperature responsiveness
756	Soltu.DM.12G000450.1	1364	1384	light responsive
757	Soltu.DM.03G011100.1	1365	1385	light responsive
758	Soltu.DM.03G030790.1	1366	1386	anaerobic induction
759	Soltu.DM.06G015990.1	1368	1388	light responsive
760	Soltu.DM.12G009380.1	1368	1388	light responsive
761	Soltu.DM.12G009370.1	1369	1389	light responsive
762	Soltu.DM.03G010090.1	1370	1390	MeJA-responsiveness
763	Soltu.DM.03G010090.1	1370	1390	MeJA-responsiveness
764	Soltu.DM.06G015980.1	1371	1391	circadian control
765	Soltu.DM.12G000450.1	1372	1392	low-temperature responsiveness
766	Soltu.DM.11G004020.1	1375	1395	light responsive
767	Soltu.DM.12G000360.1	1376	1396	defense and stress responsiveness
768	Soltu.DM.07G000550.1	1380	1400	light responsive
769	Soltu.DM.05G019700.1	1381	1401	light responsive
770	Soltu.DM.06G016040.1	1382	1402	light responsive
771	Soltu.DM.12G000390.1	1383	1403	salicylic acid responsiveness
772	Soltu.DM.06G012470.1	1388	1408	light responsive
773	Soltu.DM.06G015980.1	1389	1409	meristem expression
774	Soltu.DM.11G003990.1	1389	1409	light responsive
775	Soltu.DM.01G007630.1	1390	1410	low-temperature responsiveness
776	Soltu.DM.05G019700.1	1390	1410	light responsive
777	Soltu.DM.05G019700.1	1391	1411	abscisic acid responsiveness
778	Soltu.DM.06G015970.1	1393	1413	salicylic acid responsiveness
779	Soltu.DM.12G000370.1	1394	1414	light responsive
780	Soltu.DM.06G016030.1	1397	1417	auxin-responsive
781	Soltu.DM.01G007660.1	1397	1417	anaerobic induction
782	Soltu.DM.06G016040.1	1399	1419	anaerobic induction
783	Soltu.DM.12G000460.1	1404	1424	circadian control
784	Soltu.DM.12G000370.1	1407	1427	light responsive
785	Soltu.DM.12G011150.1	1408	1428	MeJA-responsiveness
786	Soltu.DM.12G011150.1	1408	1428	MeJA-responsiveness
787	Soltu.DM.06G009560.2	1410	1430	light responsive
788	Soltu.DM.12G009390.1	1413	1433	light responsive
789	Soltu.DM.05G019700.1	1419	1439	light responsive
790	Soltu.DM.05G019700.1	1420	1440	abscisic acid responsiveness
791	Soltu.DM.06G015980.1	1427	1447	defense and stress responsiveness
792	Soltu.DM.01G007660.1	1427	1447	MeJA-responsiveness
793	Soltu.DM.01G007660.1	1427	1447	MeJA-responsiveness
794	Soltu.DM.06G016000.1	1429	1449	defense and stress responsiveness
795	Soltu.DM.12G011150.1	1429	1449	light responsive
796	Soltu.DM.12G009350.1	1429	1449	zein metabolism regulation
797	Soltu.DM.12G011150.1	1430	1450	abscisic acid responsiveness
798	Soltu.DM.12G009380.1	1430	1450	auxin-responsive
799	Soltu.DM.12G009370.1	1431	1451	auxin-responsive
800	Soltu.DM.12G009350.1	1432	1452	MeJA-responsiveness
801	Soltu.DM.12G009350.1	1432	1452	MeJA-responsiveness
802	Soltu.DM.10G005820.1	1432	1452	light responsive
803	Soltu.DM.12G000370.1	1435	1455	light responsive
804	Soltu.DM.03G030790.1	1438	1458	light responsive
805	Soltu.DM.01G001990.1	1439	1459	anaerobic induction
806	Soltu.DM.03G010090.1	1441	1461	light responsive
807	Soltu.DM.11G003960.1	1442	1462	light responsive
808	Soltu.DM.06G009560.2	1445	1465	MYB binding site involved in light responsiveness
809	Soltu.DM.01G001990.1	1447	1467	defense and stress responsiveness
810	Soltu.DM.12G000460.1	1447	1467	MeJA-responsiveness
811	Soltu.DM.12G000460.1	1447	1467	MeJA-responsiveness
812	Soltu.DM.03G011100.1	1457	1477	light responsive
813	Soltu.DM.12G009350.1	1458	1478	light responsive
814	Soltu.DM.12G000370.1	1459	1479	light responsive
815	Soltu.DM.11G004020.1	1464	1484	anaerobic induction
816	Soltu.DM.03G030790.1	1470	1490	light responsive
817	Soltu.DM.10G005820.1	1475	1495	anaerobic induction
818	Soltu.DM.03G011100.1	1480	1500	light responsive
819	Soltu.DM.06G012470.1	1486	1506	defense and stress responsiveness
820	Soltu.DM.11G004020.1	1487	1507	circadian control
821	Soltu.DM.12G009390.1	1492	1512	auxin-responsive
822	Soltu.DM.12G009380.1	1493	1513	meristem expression
823	Soltu.DM.12G000400.1	1493	1513	gibberellin-responsiveness
824	Soltu.DM.12G009370.1	1494	1514	meristem expression
825	Soltu.DM.06G012470.1	1495	1515	differentiation of the palisade mesophyll cells
826	Soltu.DM.10G005820.1	1496	1516	endosperm expression
827	Soltu.DM.11G003990.1	1499	1519	MeJA-responsiveness
828	Soltu.DM.11G003990.1	1499	1519	MeJA-responsiveness
829	Soltu.DM.03G011100.1	1505	1525	light responsive
830	Soltu.DM.12G000390.1	1506	1526	anaerobic induction
831	Soltu.DM.07G000550.1	1507	1527	anaerobic induction
832	Soltu.DM.06G014400.1	1516	1536	MeJA-responsiveness
833	Soltu.DM.06G014400.1	1516	1536	MeJA-responsiveness
834	Soltu.DM.06G016000.1	1521	1541	light responsive
835	Soltu.DM.12G000450.1	1525	1545	salicylic acid responsiveness
836	Soltu.DM.12G011150.1	1528	1548	abscisic acid responsiveness
837	Soltu.DM.06G012470.1	1531	1551	light responsive
838	Soltu.DM.01G007650.1	1533	1553	anaerobic induction
839	Soltu.DM.11G003990.1	1534	1554	auxin-responsive
840	Soltu.DM.12G009380.1	1535	1555	light responsive
841	Soltu.DM.12G009370.1	1536	1556	light responsive
842	Soltu.DM.01G007660.1	1542	1562	light responsive
843	Soltu.DM.12G011150.1	1542	1562	light responsive
844	Soltu.DM.01G005520.1	1544	1564	light responsive
845	Soltu.DM.07G026100.1	1546	1566	light responsive
846	Soltu.DM.12G011170.1	1554	1574	low-temperature responsiveness
847	Soltu.DM.10G005810.1	1554	1574	anaerobic induction
848	Soltu.DM.06G016030.1	1555	1575	MeJA-responsiveness
849	Soltu.DM.06G016030.1	1555	1575	MeJA-responsiveness
850	Soltu.DM.12G009510.1	1557	1577	anaerobic induction
851	Soltu.DM.04G012440.1	1557	1577	light responsive
852	Soltu.DM.01G001990.1	1559	1579	endosperm expression
853	Soltu.DM.08G013290.2	1560	1580	abscisic acid responsiveness
854	Soltu.DM.08G013290.2	1560	1580	light responsive
855	Soltu.DM.10G005820.1	1563	1583	anaerobic induction
856	Soltu.DM.12G000360.1	1563	1583	light responsive
857	Soltu.DM.12G011150.1	1567	1587	light responsive
858	Soltu.DM.12G009350.1	1570	1590	light responsive
859	Soltu.DM.06G009560.2	1573	1593	auxin-responsive
860	Soltu.DM.12G000390.1	1575	1595	MYB binding site involved in drought-inducibility
861	Soltu.DM.06G015970.1	1575	1595	light responsive
862	Soltu.DM.03G030790.1	1577	1597	light responsive
863	Soltu.DM.07G026100.1	1579	1599	gibberellin-responsiveness
864	Soltu.DM.06G012470.1	1579	1599	salicylic acid responsiveness
865	Soltu.DM.01G001990.1	1580	1600	light responsive
866	Soltu.DM.12G011170.1	1583	1603	low-temperature responsiveness
867	Soltu.DM.03G010090.1	1583	1603	gibberellin-responsiveness
868	Soltu.DM.01G007640.1	1585	1605	light responsive
869	Soltu.DM.12G000390.1	1589	1609	light responsive
870	Soltu.DM.12G000360.1	1594	1614	salicylic acid responsiveness
871	Soltu.DM.11G004020.1	1594	1614	light responsive
872	Soltu.DM.12G000450.1	1596	1616	abscisic acid responsiveness
873	Soltu.DM.06G012470.1	1597	1617	light responsive
874	Soltu.DM.01G007660.1	1603	1623	light responsive
875	Soltu.DM.06G014400.1	1604	1624	light responsive
876	Soltu.DM.03G011100.1	1609	1629	light responsive
877	Soltu.DM.01G007660.1	1610	1630	low-temperature responsiveness
878	Soltu.DM.01G005520.1	1611	1631	anoxic specific inducibility
879	Soltu.DM.06G003130.1	1611	1631	light responsive
880	Soltu.DM.06G015980.1	1611	1631	MYB binding site involved in drought-inducibility
881	Soltu.DM.12G000420.1	1612	1632	light responsive
882	Soltu.DM.12G009380.1	1612	1632	light responsive
883	Soltu.DM.06G016030.1	1613	1633	MeJA-responsiveness
884	Soltu.DM.06G016030.1	1613	1633	MeJA-responsiveness
885	Soltu.DM.12G009370.1	1613	1633	light responsive
886	Soltu.DM.04G012440.1	1615	1635	light responsive
887	Soltu.DM.12G000400.1	1616	1636	low-temperature responsiveness
888	Soltu.DM.06G016020.1	1621	1641	low-temperature responsiveness
889	Soltu.DM.07G026100.1	1623	1643	light responsive
890	Soltu.DM.07G026100.1	1624	1644	abscisic acid responsiveness
891	Soltu.DM.12G000420.1	1626	1646	light responsive
892	Soltu.DM.12G009350.1	1628	1648	gibberellin-responsiveness
893	Soltu.DM.06G015980.1	1629	1649	light responsive
894	Soltu.DM.12G000420.1	1629	1649	light responsive
895	Soltu.DM.06G003120.1	1638	1658	light responsive
896	Soltu.DM.06G015990.1	1639	1659	light responsive
897	Soltu.DM.06G015970.1	1648	1668	light responsive
898	Soltu.DM.06G016000.1	1650	1670	light responsive
899	Soltu.DM.06G016000.1	1651	1671	abscisic acid responsiveness
900	Soltu.DM.06G016000.1	1651	1671	light responsive
901	Soltu.DM.12G000460.1	1655	1675	abscisic acid responsiveness
902	Soltu.DM.12G000460.1	1655	1675	light responsive
903	Soltu.DM.06G015970.1	1657	1677	light responsive
904	Soltu.DM.05G019700.1	1659	1679	anaerobic induction
905	Soltu.DM.12G000450.1	1660	1680	anaerobic induction
906	Soltu.DM.06G009560.2	1661	1681	abscisic acid responsiveness
907	Soltu.DM.06G009560.2	1661	1681	light responsive
908	Soltu.DM.06G016040.1	1661	1681	meristem expression
909	Soltu.DM.06G015990.1	1661	1681	light responsive
910	Soltu.DM.01G001990.1	1662	1682	zein metabolism regulation
911	Soltu.DM.06G015990.1	1662	1682	light responsive
912	Soltu.DM.06G015990.1	1664	1684	MYB binding site involved in light responsiveness
913	Soltu.DM.01G007640.1	1669	1689	meristem expression
914	Soltu.DM.11G004020.1	1675	1695	light responsive
915	Soltu.DM.12G000400.1	1677	1697	light responsive
916	Soltu.DM.03G011100.1	1681	1701	light responsive
917	Soltu.DM.06G016030.1	1681	1701	light responsive
918	Soltu.DM.06G016030.1	1682	1702	light responsive
919	Soltu.DM.03G030790.1	1683	1703	anaerobic induction
920	Soltu.DM.03G010090.1	1683	1703	light responsive
921	Soltu.DM.12G011170.1	1683	1703	light responsive
922	Soltu.DM.12G000420.1	1685	1705	endosperm expression
923	Soltu.DM.06G009560.2	1688	1708	light responsive
924	Soltu.DM.01G007640.1	1690	1710	gibberellin-responsiveness
925	Soltu.DM.06G016020.1	1692	1712	anaerobic induction
926	Soltu.DM.08G013290.2	1693	1713	light responsive
927	Soltu.DM.12G000380.1	1694	1714	light responsive
928	Soltu.DM.06G003130.1	1697	1717	MeJA-responsiveness
929	Soltu.DM.06G003130.1	1697	1717	MeJA-responsiveness
930	Soltu.DM.12G000380.1	1700	1720	anaerobic induction
931	Soltu.DM.12G011150.1	1703	1723	light responsive
932	Soltu.DM.04G012440.1	1707	1727	abscisic acid responsiveness
933	Soltu.DM.04G012440.1	1707	1727	light responsive
934	Soltu.DM.06G016040.1	1717	1737	meristem expression
935	Soltu.DM.10G005810.1	1720	1740	light responsive
936	Soltu.DM.12G009350.1	1723	1743	light responsive
937	Soltu.DM.06G015970.1	1724	1744	light responsive
938	Soltu.DM.12G000400.1	1725	1745	light responsive
939	Soltu.DM.12G000350.1	1726	1746	anaerobic induction
940	Soltu.DM.10G005810.1	1728	1748	light responsive
941	Soltu.DM.10G005810.1	1729	1749	light responsive
942	Soltu.DM.06G015990.1	1733	1753	light responsive
943	Soltu.DM.01G001990.1	1733	1753	MeJA-responsiveness
944	Soltu.DM.01G001990.1	1733	1753	MeJA-responsiveness
945	Soltu.DM.06G014400.1	1733	1753	endosperm expression
946	Soltu.DM.07G000550.1	1733	1753	light responsive
947	Soltu.DM.06G015990.1	1734	1754	abscisic acid responsiveness
948	Soltu.DM.06G016040.1	1737	1757	light responsive
949	Soltu.DM.06G016040.1	1738	1758	abscisic acid responsiveness
950	Soltu.DM.06G016020.1	1738	1758	anaerobic induction
951	Soltu.DM.06G012470.1	1738	1758	wound-responsive element
952	Soltu.DM.04G012440.1	1739	1759	light responsive
953	Soltu.DM.12G011170.1	1741	1761	anaerobic induction
954	Soltu.DM.12G000450.1	1743	1763	light responsive
955	Soltu.DM.12G000400.1	1747	1767	MYB binding site involved in drought-inducibility
956	Soltu.DM.12G009510.1	1747	1767	light responsive
957	Soltu.DM.03G030790.1	1749	1769	low-temperature responsiveness
958	Soltu.DM.07G026100.1	1749	1769	light responsive
959	Soltu.DM.03G011100.1	1750	1770	light responsive
960	Soltu.DM.10G005810.1	1752	1772	endosperm expression
961	Soltu.DM.06G003130.1	1752	1772	light responsive
962	Soltu.DM.05G019700.1	1757	1777	anaerobic induction
963	Soltu.DM.12G011150.1	1757	1777	light responsive
964	Soltu.DM.11G003960.1	1766	1786	light responsive
965	Soltu.DM.07G000550.1	1769	1789	zein metabolism regulation
966	Soltu.DM.06G016000.1	1769	1789	light responsive
967	Soltu.DM.03G011100.1	1772	1792	MeJA-responsiveness
968	Soltu.DM.03G011100.1	1772	1792	MeJA-responsiveness
969	Soltu.DM.03G011100.1	1773	1793	light responsive
970	Soltu.DM.01G005520.1	1773	1793	light responsive
971	Soltu.DM.12G000450.1	1773	1793	light responsive
972	Soltu.DM.03G011100.1	1774	1794	abscisic acid responsiveness
973	Soltu.DM.07G000550.1	1775	1795	gibberellin-responsiveness
974	Soltu.DM.12G000400.1	1775	1795	gibberellin-responsiveness
975	Soltu.DM.10G005810.1	1777	1797	salicylic acid responsiveness
976	Soltu.DM.12G000370.1	1778	1798	anaerobic induction
977	Soltu.DM.12G011150.1	1779	1799	light responsive
978	Soltu.DM.11G003960.1	1779	1799	light responsive
979	Soltu.DM.12G011150.1	1780	1800	abscisic acid responsiveness
980	Soltu.DM.12G000380.1	1780	1800	MYB binding site involved in drought-inducibility
981	Soltu.DM.11G004020.1	1781	1801	low-temperature responsiveness
982	Soltu.DM.06G016000.1	1784	1804	defense and stress responsiveness
983	Soltu.DM.06G016030.1	1786	1806	light responsive
984	Soltu.DM.06G015980.1	1787	1807	light responsive
985	Soltu.DM.06G015980.1	1790	1810	abscisic acid responsiveness
986	Soltu.DM.06G015980.1	1790	1810	light responsive
987	Soltu.DM.12G000390.1	1795	1815	light responsive
988	Soltu.DM.01G007630.1	1798	1818	low-temperature responsiveness
989	Soltu.DM.01G001990.1	1803	1823	anaerobic induction
990	Soltu.DM.06G012470.1	1803	1823	gibberellin-responsiveness
991	Soltu.DM.07G026100.1	1803	1823	light responsive
992	Soltu.DM.12G000460.1	1812	1832	differentiation of the palisade mesophyll cells
993	Soltu.DM.01G007640.1	1813	1833	meristem expression
994	Soltu.DM.04G012440.1	1821	1841	light responsive
995	Soltu.DM.03G010090.1	1822	1842	light responsive
996	Soltu.DM.06G016000.1	1826	1846	light responsive
997	Soltu.DM.11G004020.1	1826	1846	light responsive
998	Soltu.DM.12G000420.1	1833	1853	anaerobic induction
999	Soltu.DM.12G011170.1	1833	1853	gibberellin-responsiveness
1000	Soltu.DM.01G001990.1	1833	1853	light responsive
1001	Soltu.DM.06G015970.1	1834	1854	light responsive
1002	Soltu.DM.10G005820.1	1834	1854	light responsive
1003	Soltu.DM.12G000350.1	1837	1857	light responsive
1004	Soltu.DM.12G000350.1	1838	1858	light responsive
1005	Soltu.DM.11G003960.1	1841	1861	light responsive
1006	Soltu.DM.11G003960.1	1842	1862	abscisic acid responsiveness
1007	Soltu.DM.04G012440.1	1844	1864	gibberellin-responsiveness
1008	Soltu.DM.06G016020.1	1845	1865	low-temperature responsiveness
1009	Soltu.DM.11G004020.1	1846	1866	MYB binding site involved in drought-inducibility
1010	Soltu.DM.05G019700.1	1853	1873	anaerobic induction
1011	Soltu.DM.04G012440.1	1854	1874	light responsive
1012	Soltu.DM.03G030790.1	1855	1875	light responsive
1013	Soltu.DM.06G014400.1	1856	1876	MYB binding site involved in drought-inducibility
1014	Soltu.DM.12G009510.1	1860	1880	light responsive
1015	Soltu.DM.12G000420.1	1867	1887	light responsive
1016	Soltu.DM.06G015980.1	1868	1888	MeJA-responsiveness
1017	Soltu.DM.06G015980.1	1868	1888	MeJA-responsiveness
1018	Soltu.DM.12G011170.1	1876	1896	defense and stress responsiveness
1019	Soltu.DM.12G009350.1	1878	1898	anaerobic induction
1020	Soltu.DM.12G000390.1	1878	1898	light responsive
1021	Soltu.DM.03G011100.1	1880	1900	abscisic acid responsiveness
1022	Soltu.DM.03G011100.1	1880	1900	light responsive
1023	Soltu.DM.01G007640.1	1880	1900	light responsive
1024	Soltu.DM.12G000450.1	1882	1902	anaerobic induction
1025	Soltu.DM.01G007640.1	1885	1905	abscisic acid responsiveness
1026	Soltu.DM.01G007640.1	1885	1905	light responsive
1027	Soltu.DM.08G013290.2	1886	1906	salicylic acid responsiveness
1028	Soltu.DM.10G005810.1	1886	1906	light responsive
1029	Soltu.DM.07G000550.1	1888	1908	light responsive
1030	Soltu.DM.12G000360.1	1889	1909	light responsive
1031	Soltu.DM.10G005820.1	1891	1911	gibberellin-responsiveness and light responsive
1032	Soltu.DM.06G015980.1	1893	1913	defense and stress responsiveness
1033	Soltu.DM.12G009380.1	1893	1913	MYB binding site involved in drought-inducibility
1034	Soltu.DM.12G009370.1	1894	1914	MYB binding site involved in drought-inducibility
1035	Soltu.DM.12G009390.1	1896	1916	differentiation of the palisade mesophyll cells
1036	Soltu.DM.06G003130.1	1896	1916	light responsive
1037	Soltu.DM.12G000360.1	1899	1919	light responsive
1038	Soltu.DM.12G000380.1	1899	1919	light responsive
1039	Soltu.DM.01G007650.1	1901	1921	anaerobic induction
1040	Soltu.DM.06G015990.1	1902	1922	light responsive
1041	Soltu.DM.06G015990.1	1907	1927	gibberellin-responsiveness
1042	Soltu.DM.05G019700.1	1908	1928	anaerobic induction
1043	Soltu.DM.03G030790.1	1908	1928	MeJA-responsiveness
1044	Soltu.DM.03G030790.1	1908	1928	MeJA-responsiveness
1045	Soltu.DM.12G009380.1	1913	1933	circadian control
1046	Soltu.DM.12G009370.1	1914	1934	circadian control
1047	Soltu.DM.12G000350.1	1914	1934	light responsive
1048	Soltu.DM.12G000360.1	1931	1951	anaerobic induction
1049	Soltu.DM.12G000380.1	1931	1951	anaerobic induction
1050	Soltu.DM.06G012470.1	1932	1952	anaerobic induction
1051	Soltu.DM.03G011100.1	1932	1952	light responsive
1052	Soltu.DM.12G000450.1	1932	1952	light responsive
1053	Soltu.DM.01G007660.1	1935	1955	meristem expression
1054	Soltu.DM.05G019700.1	1936	1956	light responsive
1055	Soltu.DM.12G009390.1	1937	1957	differentiation of the palisade mesophyll cells
1056	Soltu.DM.12G000370.1	1938	1958	zein metabolism regulation
1057	Soltu.DM.01G007650.1	1940	1960	light responsive
1058	Soltu.DM.05G019700.1	1940	1960	light responsive
1059	Soltu.DM.01G007650.1	1941	1961	light responsive
1060	Soltu.DM.04G012440.1	1941	1961	light responsive
1061	Soltu.DM.05G019700.1	1944	1964	light responsive
1062	Soltu.DM.03G030790.1	1947	1967	anaerobic induction
1063	Soltu.DM.05G019700.1	1948	1968	light responsive
1064	Soltu.DM.06G012470.1	1953	1973	anaerobic induction
1065	Soltu.DM.06G012470.1	1956	1976	zein metabolism regulation
1066	Soltu.DM.01G007650.1	1958	1978	light responsive
1067	Soltu.DM.03G030790.1	1963	1983	anaerobic induction
1068	Soltu.DM.06G015990.1	1968	1988	MeJA-responsiveness
1069	Soltu.DM.06G015990.1	1968	1988	MeJA-responsiveness
1070	Soltu.DM.07G026100.1	1971	1991	MYB binding site involved in light responsiveness
1071	Soltu.DM.11G003960.1	1972	1992	light responsive
1072	Soltu.DM.01G007660.1	1975	1995	light responsive
1073	Soltu.DM.03G011100.1	1976	1996	anaerobic induction
1074	Soltu.DM.10G005820.1	1978	1998	defense and stress responsiveness
1075	Soltu.DM.04G012440.1	1980	2000	anaerobic induction

## Sheet: Table S8
Supplementary Table S8: Distribution of predicted cis-acting regulatory elements in the 2-kb upstream promoter regions of StFAD genes in Solanum tuberosum.
NO.	Gene Name	flower	leaf	mature tuber	petiole	root	shoot apex	stamen	stem	stolon	tuber cortex	tuber peel	tuber pith	tuber sprout	whole in vitro plant	young tuber
1	StFAD1	2691	252	560	804	1375	736	5944	1990	623	1985	1552	1479	1293	710	1027
2	StFAD2	0	0	0	0	0	0	0	0	0.9	0	0	0	0	0	0
3	StFAD3	0	1	0	0	0	0	0	0	2	0	0	0	0	0	0
4	StFAD4	0	0	0	0	0	0	0	0	0.9	0	0	0	0	0	0
5	StFAD5	0	0	0	0	0	0	0	0	0.9	0	0	0	0	0	0
6	StFAD6	0	0	0	0	0	0	0	0	0.9	0	0	0	0	0	0
7	StFAD7	576	64	40	101	117	105	856	110	48	67	16	39	178	160	158
8	StFAD8	117	17	26	50	112	17	202	49	19	85	96	94	148	90	21
9	StFAD9	70	524	0.8	32	2	3	153	128	302	1	7	0.9	5	314	2
10	StFAD10	0	0	0	13	9	0	0	0.6	0	0.5	7	0.9	4	1	0
11	StFAD11	391	26	4	2	6	11	627	6	2	0.6	0	0	6	3	3
12	StFAD12	113	448	38	64	31	30	84	91	201	42	76	41	87	173	31
13	StFAD13	113	448	38	64	31	30	84	91	201	42	76	41	87	173	31
14	StFAD14	113	448	38	64	31	30	84	91	201	42	76	41	87	173	31
15	StFAD15	1	0	0	0	0	0	0	0	0	0	0	0	2	7	0
16	StFAD16	80	196	76	115	58	89	20	141	181	62	49	53	71	165	104
17	StFAD17	0	0	0	0.7	0	0	0	2	5	0	0	0	0.7	0	0
18	StFAD18	0	0	0	0	0	0	0	0	0.6	0	0	0	0	0	0
19	StFAD19	0	0	0	0.7	0	0	0	2	5	0	0	0	0.7	0	0
20	StFAD20	0	0	0	0	0	0	0	0	0.6	0	0	0	0	0	0
21	StFAD21	2	0.9	0	1	0	0	0	2	5	0	0	0	0	0.9	1
22	StFAD22	0	0	0	0	0	0	0	0	0.6	0	0	0	0	0	0
23	StFAD23	0	0.6	0	0	0	0	0	2	4	0	0	0	0	0	0.7
24	StFAD24	39	416	27	64	36	57	23	108	192	31	31	27	38	185	29
25	StFAD25	20	76	0	5	0	0	9	8	7	0	0	0	0	9	0
26	StFAD26	10	22	12	35	0	22	0	7	16	4	6	4	1	1	12
27	StFAD27	12	35	9	54	13	16	2	44	23	7	10	5	15	30	24
28	StFAD28	25	37	49	57	8	76	2	96	54	22	26	20	28	41	100
29	StFAD29	0.6	0	0.8	0.7	0.7	0.8	0.5	0.6	1	0.8	0.9	0.8	0.7	1	0
30	StFAD30	31	8	56	11	2	67	4	24	38	25	20	18	9	6	60
31	StFAD31	31	8	56	11	2	67	4	24	38	25	20	18	9	6	60
32	StFAD32	0	0	0	5	0.8	0	0	0	0	0	1	0	2	0	2
33	StFAD33	0	0	0	0.9	0	0	0	0	0	0	0	0	0	0	0
34	StFAD34	0	0	0	5	0.8	0	0	0	0	0	1	0	2	0	2
35	StFAD35	0	0	0	3	1	0	2	0	0	0	0	0	2	0.8	1
36	StFAD36	－	－	－	－	－	－	－	－	－	－	－	－	－	－	－
37	StFAD37	4	0.8	2	1	4	9	12	8	2	2	6	2	14	2	34
38	StFAD38	0.7	0	0	6	0	0.7	0	5	0.7	0	0	0	0	0	0
39	StFAD39	0	0	0	0	0	0	0	0	0	0	0	0	0	0	0.7
40	StFAD40	4	0.8	2	1	4	9	12	8	2	2	6	2	14	2	34
41	StFAD41	0.8	0.9	0	19	0	0	0	0	0	0	0.5	0	0.5	0	0
42	StFAD42	0	0	0	4	0	0	0	0	0	0	0	0	0	2	5
43	StFAD43	0	0	0	0.8	0	0	0	0	0	0	0	0	0.5	0.9	2
44	StFAD44	0	0	0	4	0	0	0	0	0	0	0	0	0	2	5
45	StFAD45	5	5	0	73	2	0	0	0	0	0	1	0	3	2	0.6
46	StFAD46	0.6	2	0	57	0.7	0	0	5	7	0	0	0	0.7	0	0
47	StFAD47	0.7	0	0	6	0	0.7	0	5	0.7	0	0	0	0	0	0

## Sheet: Table S9
Supplementary Table S9: The primers used for qRT-PCR of eight potato FAD family members
Primer	Forward Primer Sequence (5' to 3')	Reverse primer Sequence (5' to 3')
StFAD3	ACAAGGTGATGTTTTGCGCC	GGGGGTGGGGAGTTAGGTAT
StFAD7	TGCCTGGGTTGTCTGTGTTT	CCCTCAACCAGTCCCATTCC
StFAD8	TGTGGTGTCTTTAGGCGGAC	GTGGTGTCTAGGCCAGCTTT
StFAD12	CCCTTTCCCTTGCTGGCATA	TTAGCAGCTTCCGTCTGCAA
StFAD29	ACGGTGTGATTTGCTCCCAT	AACATGCACCTCTCGTGGAG
StFAD33	TTGGCGATGTCAAGAAGGCT	TTGTGTCATAGCAAGGCGGT
StFAD37	AATTAGGCCACCAGGCCTTC	GGTGGTGGCAAGTCCGAATA
StFAD45	AGAAGGCCATCCCTCCTCAT	CCTGTGTTTGCATGGTGACG
